# Supplementary material for: Poly[[diaqua­(μ2-1,4-dioxane-κ2 O:O′)(μ2-2,3,5,6-tetra­fluoro­benzene-1,4-dicarboxyl­ato-κ2 O 1:O 4)copper(II)] 1,4-dioxane disolvate dihydrate]
Source: Acta Crystallogr Sect E Struct Rep Online. 2011 Apr 7;67(Pt 5):m527–8. doi: 10.1107/S1600536811009755 (PMC3089286; doi:10.1107/S1600536811009755)
Supplement: Supplementary file 1 [file e-67-0m527-sup1.cif]

##############################################################################
#                                                                            #
# This CIF contains the data in a paper accepted for publication in          #
# Acta Crystallographica Section E. It conforms to the requirements of       #
# Notes for Authors for Acta Crystallographica Section E, and has been       #
# peer reviewed under the auspices of the IUCr Commission on Journals.       #
#                                                                            #
# Full details of the Crystallographic Information File format               #
# are given in the paper "The Crystallographic Information File (CIF):       #
# a New Standard Archive File for Crystallography" by S. R. Hall, F. H.      #
# Allen and I. D. Brown [Acta Cryst. (1991), A47, 655-685].                  #
#                                                                            #
# The current version of the core CIF dictionary is obtainable from          #
# ftp://ftp.iucr.org/pub/cif_core.dic.                                       #
#                                                                            #
# Software is freely available for graphical display of the structure(s)     #
# in this CIF. For information consult the CIF software page                 #
# http://www.iucr.org/resources/cif/software.                                #
#                                                                            #
# This file may be used for bona fide research purposes within the           #
# scientific community so long as proper attribution is given to the journal # 
# article from which it was obtained.                                        #
#                                                                            #
##############################################################################
data_I
_audit_creation_method     SHELXL-97
_chemical_name_systematic
;
Poly[[diaqua(\m~2~-1,4-dioxane-\k^2^<i>O</i>:<i>O</i>')(\m~2~-2,3,5,6-
tetrafluorobenzene-1,4-dicarboxylato-\k^2^<i>O</i>^1^:<i>O</i>^4^)copper(II)]
1,4-dioxane disolvate dihydrate]
;
_chemical_name_common     ?
_chemical_formula_moiety     'C12 H12 Cu F4 O8, 2(C4 H8 O2), 2(H2 O)'
_chemical_formula_sum     'C20 H32 Cu F4 O14'
_chemical_formula_iupac
                          '[Cu (C8 F4 O4) (C4 H8 O2) (H2 O)2], 2C4 H8 O2, 2H2 O'
_chemical_formula_weight     636.00
_chemical_melting_point     ?
_symmetry_cell_setting     monoclinic
_symmetry_space_group_name_H-M     'P 21/c'
_symmetry_space_group_name_Hall     '-P 2ybc'
loop_
    _symmetry_equiv_pos_as_xyz
    'x, y, z'
    '-x, y+1/2, -z+1/2'
    '-x, -y, -z'
    'x, -y-1/2, z-1/2'
_cell_length_a     7.654(2)
_cell_length_b     11.253(3)
_cell_length_c     16.126(4)
_cell_angle_alpha     90.00
_cell_angle_beta     99.634(6)
_cell_angle_gamma     90.00
_cell_volume     1369.4(6)
_cell_formula_units_Z     2
_cell_measurement_reflns_used     3648
_cell_measurement_theta_min     2.56
_cell_measurement_theta_max     29.91
_cell_measurement_temperature     297(2)
_exptl_crystal_description     block
_exptl_crystal_colour     blue
_exptl_crystal_size_max     0.20
_exptl_crystal_size_mid     0.15
_exptl_crystal_size_min     0.12
_exptl_crystal_density_diffrn     1.543
_exptl_crystal_density_meas     ?
_exptl_crystal_density_method     'not measured'
_exptl_crystal_F_000     658
_exptl_absorpt_coefficient_mu     0.890
_exptl_absorpt_correction_type     multi-scan
_exptl_absorpt_process_details     '(SADABS; Sheldrick, 2003)'
_exptl_absorpt_correction_T_min     0.8421
_exptl_absorpt_correction_T_max     0.9007
_exptl_special_details
;
;
_diffrn_ambient_temperature     297(2)
_diffrn_radiation_type     MoK\a
_diffrn_radiation_wavelength     0.71073
_diffrn_radiation_source     'fine-focus sealed tube'
_diffrn_radiation_monochromator     graphite
_diffrn_measurement_device_type     'Bruker APEXII CCD'
_diffrn_measurement_method     '\f and \w'
_diffrn_detector_area_resol_mean     ?
_diffrn_reflns_number     7646
_diffrn_reflns_av_R_equivalents     0.0295
_diffrn_reflns_av_sigmaI/netI     0.0330
_diffrn_reflns_theta_min     2.22
_diffrn_reflns_theta_max     25.50
_diffrn_reflns_theta_full     25.50
_diffrn_measured_fraction_theta_max     0.995
_diffrn_measured_fraction_theta_full     0.995
_diffrn_reflns_limit_h_min     -9
_diffrn_reflns_limit_h_max     9
_diffrn_reflns_limit_k_min     -11
_diffrn_reflns_limit_k_max     13
_diffrn_reflns_limit_l_min     -19
_diffrn_reflns_limit_l_max     19
_refine_special_details
;
Refinement of <i>F</i>^2^ against ALL reflections. The weighted <i>R</i>-factor
<i>wR</i> and goodness of fit <i>S</i> are based on <i>F</i>^2^, conventional
<i>R</i>-factors <i>R</i> are based on <i>F</i>, with <i>F</i> set to zero for
negative <i>F</i>^2^. The threshold expression of <i>F</i>^2^ >
\s(<i>F</i>^2^) is used only for calculating <i>R</i>-factors(gt) <i>etc</i>.
and is not relevant to the choice of reflections for refinement.
<i>R</i>-factors based on <i>F</i>^2^ are statistically about twice as large
as those based on <i>F</i>, and <i>R</i>- factors based on ALL data will be
even larger.
;
_reflns_number_total     2536
_reflns_number_gt     2011
_reflns_threshold_expression     I>2sigma(I)
_refine_ls_structure_factor_coef     Fsqd
_refine_ls_matrix_type     full
_refine_ls_R_factor_all     0.0662
_refine_ls_R_factor_gt     0.0518
_refine_ls_wR_factor_gt     0.1640
_refine_ls_wR_factor_ref     0.1823
_refine_ls_goodness_of_fit_ref     1.070
_refine_ls_restrained_S_all     1.070
_refine_ls_number_reflns     2536
_refine_ls_number_parameters     173
_refine_ls_number_restraints     0
_refine_ls_hydrogen_treatment     constr
_refine_ls_weighting_scheme     calc
_refine_ls_weighting_details
         'calc w=1/[\s^2^(Fo^2^)+(0.1255P)^2^+0.7817P] where P=(Fo^2^+2Fc^2^)/3'
_atom_sites_solution_hydrogens     geom
_atom_sites_solution_primary     direct
_atom_sites_solution_secondary     difmap
_refine_ls_shift/su_max     0.000
_refine_ls_shift/su_mean     0.000
_refine_diff_density_max     0.765
_refine_diff_density_min     -0.471
_refine_ls_extinction_method     none
_refine_ls_extinction_coef     ?
loop_
    _atom_type_symbol
    _atom_type_description
    _atom_type_scat_dispersion_real
    _atom_type_scat_dispersion_imag
    _atom_type_scat_source
    'C' 'C' 0.0033 0.0016
                         'International Tables Vol C Tables 4.2.6.8 and 6.1.1.4'
    'H' 'H' 0.0000 0.0000
                         'International Tables Vol C Tables 4.2.6.8 and 6.1.1.4'
    'O' 'O' 0.0106 0.0060
                         'International Tables Vol C Tables 4.2.6.8 and 6.1.1.4'
    'F' 'F' 0.0171 0.0103
                         'International Tables Vol C Tables 4.2.6.8 and 6.1.1.4'
    'Cu' 'Cu' 0.3201 1.2651
                         'International Tables Vol C Tables 4.2.6.8 and 6.1.1.4'
_computing_data_collection     'APEX2 (Bruker, 2007)'
_computing_cell_refinement     'APEX2 and SAINT (Bruker, 2007)'
_computing_data_reduction     'SAINT (Bruker, 2007)'
_computing_structure_solution     'SHELXTL (Sheldrick, 2008)'
_computing_structure_refinement     'SHELXTL (Sheldrick, 2008)'
_computing_molecular_graphics
                     'SHELXTL (Sheldrick, 2008) and DIAMOND (Brandenburg, 2005)'
_computing_publication_material     'SHELXTL (Sheldrick, 2008)'
loop_
    _atom_site_type_symbol
    _atom_site_label
    _atom_site_fract_x
    _atom_site_fract_y
    _atom_site_fract_z
    _atom_site_U_iso_or_equiv
    _atom_site_adp_type
    _atom_site_calc_flag
    _atom_site_refinement_flags
    _atom_site_occupancy
    _atom_site_symmetry_multiplicity
    _atom_site_disorder_assembly
    _atom_site_disorder_group
    Cu Cu1 0.5000 0.0000 0.0000 0.0256(3) Uani d S 1 2 . .
    O O1 0.4795(5) 0.2295(2) -0.12878(17) 0.0582(9) Uani d . 1 1 . .
    O O2 0.4927(3) 0.1749(2) 0.00527(13) 0.0332(6) Uani d . 1 1 . .
    O O3 0.1848(4) -0.0053(3) 0.0096(3) 0.0592(10) Uani d . 1 1 . .
    O O4 0.5645(4) 0.00298(18) 0.12299(16) 0.0356(6) Uani d . 1 1 . .
    H H4A 0.5557 -0.0669 0.1362 0.053 Uiso d R 1 1 . .
    H H4B 0.5186 0.0562 0.1466 0.053 Uiso d R 1 1 . .
    O O5 -0.0024(8) 0.7388(5) 0.2701(5) 0.135(2) Uani d . 1 1 . .
    O O6 0.2054(7) 0.9379(4) 0.3007(4) 0.1177(19) Uani d . 1 1 . .
    O O7 0.4024(5) 0.1145(4) 0.2350(2) 0.0845(13) Uani d . 1 1 . .
    H H7C 0.3248 0.0770 0.2530 0.127 Uiso d R 1 1 . .
    H H7D 0.4640 0.1633 0.2643 0.127 Uiso d R 1 1 . .
    C C1 0.4872(4) 0.2499(3) -0.0530(2) 0.0317(8) Uani d . 1 1 . .
    C C2 0.4925(4) 0.3790(3) -0.0259(2) 0.0314(7) Uani d . 1 1 . .
    C C3 0.3590(5) 0.4308(3) 0.0086(3) 0.0442(10) Uani d . 1 1 . .
    C C4 0.6337(5) 0.4519(4) -0.0345(3) 0.0431(9) Uani d . 1 1 . .
    C C5 0.1002(7) 0.0757(7) 0.0515(6) 0.111(3) Uani d . 1 1 . .
    H H5A 0.1186 0.0516 0.1101 0.133 Uiso calc R 1 1 . .
    H H5B 0.1612 0.1508 0.0492 0.133 Uiso calc R 1 1 . .
    C C6 0.0753(7) -0.0976(6) -0.0285(6) 0.101(3) Uani d . 1 1 . .
    H H6A 0.1210 -0.1224 -0.0784 0.121 Uiso calc R 1 1 . .
    H H6B 0.0881 -0.1645 0.0099 0.121 Uiso calc R 1 1 . .
    C C7 0.1634(10) 0.7455(7) 0.2473(5) 0.109(2) Uiso d . 1 1 . .
    H H7A 0.1508 0.7722 0.1894 0.131 Uiso calc R 1 1 . .
    H H7B 0.2155 0.6667 0.2503 0.131 Uiso calc R 1 1 . .
    C C8 0.2799(8) 0.8240(5) 0.2992(4) 0.0816(16) Uani d . 1 1 . .
    H H8A 0.3044 0.7925 0.3560 0.098 Uiso calc R 1 1 . .
    H H8B 0.3912 0.8293 0.2782 0.098 Uiso calc R 1 1 . .
    C C9 0.0421(9) 0.9318(7) 0.3302(6) 0.110(3) Uani d . 1 1 . .
    H H9A -0.0091 1.0105 0.3307 0.132 Uiso calc R 1 1 . .
    H H9B 0.0606 0.9009 0.3872 0.132 Uiso calc R 1 1 . .
    C C10 -0.0808(8) 0.8519(9) 0.2736(5) 0.111(3) Uani d . 1 1 . .
    H H10A -0.1918 0.8443 0.2946 0.133 Uiso calc R 1 1 . .
    H H10B -0.1058 0.8859 0.2176 0.133 Uiso calc R 1 1 . .
    F F1 0.2156(4) 0.3659(2) 0.0169(3) 0.0886(12) Uani d . 1 1 . .
    F F2 0.7708(4) 0.4067(2) -0.0662(2) 0.0849(12) Uani d . 1 1 . .
loop_
    _atom_site_aniso_label
    _atom_site_aniso_U_11
    _atom_site_aniso_U_22
    _atom_site_aniso_U_33
    _atom_site_aniso_U_12
    _atom_site_aniso_U_13
    _atom_site_aniso_U_23
    Cu1 0.0368(4) 0.0138(4) 0.0265(4) 0.0004(2) 0.0061(2) -0.00102(18)
    O1 0.118(3) 0.0239(14) 0.0345(15) 0.0042(15) 0.0166(16) 0.0019(11)
    O2 0.0513(15) 0.0138(12) 0.0359(13) 0.0002(9) 0.0113(11) -0.0005(9)
    O3 0.0333(14) 0.057(2) 0.087(3) -0.0027(12) 0.0096(15) -0.0362(16)
    O4 0.0545(16) 0.0235(14) 0.0279(13) 0.0028(10) 0.0050(11) -0.0025(8)
    O5 0.122(5) 0.088(4) 0.175(6) -0.026(4) -0.030(4) 0.009(4)
    O6 0.107(3) 0.071(3) 0.193(6) -0.016(3) 0.076(4) -0.010(3)
    O7 0.100(3) 0.085(3) 0.081(2) -0.040(2) 0.052(2) -0.047(2)
    C1 0.0404(18) 0.0200(18) 0.0345(19) 0.0026(13) 0.0053(14) 0.0001(13)
    C2 0.045(2) 0.0178(16) 0.0322(17) 0.0039(14) 0.0096(14) 0.0022(15)
    C3 0.047(2) 0.025(2) 0.067(3) -0.0066(15) 0.027(2) -0.0025(17)
    C4 0.049(2) 0.0226(19) 0.064(3) 0.0014(16) 0.0288(19) -0.0039(18)
    C5 0.048(3) 0.108(5) 0.175(7) -0.011(3) 0.018(4) -0.102(5)
    C6 0.044(3) 0.075(4) 0.179(7) -0.001(3) 0.006(3) -0.077(4)
    C8 0.080(4) 0.080(4) 0.085(4) 0.009(3) 0.016(3) -0.005(3)
    C9 0.093(5) 0.090(5) 0.159(8) 0.012(4) 0.053(5) -0.018(5)
    C10 0.061(3) 0.154(8) 0.112(6) 0.011(4) -0.004(3) 0.021(6)
    F1 0.0747(18) 0.0350(15) 0.175(4) -0.0207(14) 0.075(2) -0.0258(18)
    F2 0.0752(19) 0.0419(15) 0.157(3) -0.0095(13) 0.076(2) -0.0325(17)
_geom_special_details
;
All e.s.d.'s (except the e.s.d. in the dihedral angle between two l.s. planes)
are estimated using the full covariance matrix. The cell e.s.d.'s are taken
into account individually in the estimation of e.s.d.'s in distances, angles
and torsion angles; correlations between e.s.d.'s in cell parameters are only
used when they are defined by crystal symmetry. An approximate (isotropic)
treatment of cell e.s.d.'s is used for estimating e.s.d.'s involving l.s.
planes.
;
loop_
    _geom_bond_atom_site_label_1
    _geom_bond_atom_site_label_2
    _geom_bond_site_symmetry_2
    _geom_bond_distance
    _geom_bond_publ_flag
    Cu1 O4 . 1.962(3) ?
    Cu1 O4 3_655 1.962(3) ?
    Cu1 O2 3_655 1.971(3) ?
    Cu1 O2 . 1.971(3) ?
    Cu1 O3 . 2.444(3) ?
    O1 C1 . 1.234(4) ?
    O2 C1 . 1.259(4) ?
    O3 C5 . 1.361(6) ?
    O3 C6 . 1.409(6) ?
    O4 H4A . 0.8203 ?
    O4 H4B . 0.8202 ?
    O5 C7 . 1.381(9) ?
    O5 C10 . 1.412(9) ?
    O6 C8 . 1.405(7) ?
    O6 C9 . 1.411(8) ?
    O7 H7C . 0.8202 ?
    O7 H7D . 0.8203 ?
    C1 C2 . 1.515(5) ?
    C2 C3 . 1.372(5) ?
    C2 C4 . 1.382(5) ?
    C3 F1 . 1.344(4) ?
    C3 C4 3_665 1.382(6) ?
    C4 F2 . 1.343(4) ?
    C4 C3 3_665 1.382(6) ?
    C5 C6 3 1.355(8) ?
    C5 H5A . 0.9700 ?
    C5 H5B . 0.9700 ?
    C6 C5 3 1.355(8) ?
    C6 H6A . 0.9700 ?
    C6 H6B . 0.9700 ?
    C7 C8 . 1.424(9) ?
    C7 H7A . 0.9700 ?
    C7 H7B . 0.9700 ?
    C8 H8A . 0.9700 ?
    C8 H8B . 0.9700 ?
    C9 C10 . 1.496(11) ?
    C9 H9A . 0.9700 ?
    C9 H9B . 0.9700 ?
    C10 H10A . 0.9700 ?
    C10 H10B . 0.9700 ?
loop_
    _geom_angle_atom_site_label_1
    _geom_angle_atom_site_label_2
    _geom_angle_atom_site_label_3
    _geom_angle_site_symmetry_1
    _geom_angle_site_symmetry_3
    _geom_angle
    _geom_angle_publ_flag
    O4 Cu1 O4 . 3_655 180.0 ?
    O4 Cu1 O2 . 3_655 93.24(8) ?
    O4 Cu1 O2 3_655 3_655 86.76(8) ?
    O4 Cu1 O2 . . 86.76(8) ?
    O4 Cu1 O2 3_655 . 93.24(8) ?
    O2 Cu1 O2 3_655 . 180.0 ?
    O4 Cu1 O3 . . 91.16(13) ?
    O4 Cu1 O3 3_655 . 88.85(13) ?
    O2 Cu1 O3 3_655 . 90.79(9) ?
    O2 Cu1 O3 . . 89.21(9) ?
    C1 O2 Cu1 . . 129.4(2) ?
    C5 O3 C6 . . 114.3(4) ?
    C5 O3 Cu1 . . 124.9(3) ?
    C6 O3 Cu1 . . 120.7(3) ?
    Cu1 O4 H4A . . 103.2 ?
    Cu1 O4 H4B . . 115.3 ?
    H4A O4 H4B . . 121.3 ?
    C7 O5 C10 . . 112.2(6) ?
    C8 O6 C9 . . 110.2(5) ?
    H7C O7 H7D . . 121.4 ?
    O1 C1 O2 . . 127.2(3) ?
    O1 C1 C2 . . 117.3(3) ?
    O2 C1 C2 . . 115.5(3) ?
    C3 C2 C4 . . 115.8(3) ?
    C3 C2 C1 . . 122.6(3) ?
    C4 C2 C1 . . 121.6(3) ?
    F1 C3 C2 . . 119.0(3) ?
    F1 C3 C4 . 3_665 118.7(3) ?
    C2 C3 C4 . 3_665 122.2(3) ?
    F2 C4 C3 . 3_665 118.9(3) ?
    F2 C4 C2 . . 119.1(3) ?
    C3 C4 C2 3_665 . 122.0(3) ?
    C6 C5 O3 3 . 121.3(5) ?
    C6 C5 H5A 3 . 107.0 ?
    O3 C5 H5A . . 107.0 ?
    C6 C5 H5B 3 . 107.0 ?
    O3 C5 H5B . . 107.0 ?
    H5A C5 H5B . . 106.8 ?
    C5 C6 O3 3 . 118.4(5) ?
    C5 C6 H6A 3 . 107.7 ?
    O3 C6 H6A . . 107.7 ?
    C5 C6 H6B 3 . 107.7 ?
    O3 C6 H6B . . 107.7 ?
    H6A C6 H6B . . 107.1 ?
    O5 C7 C8 . . 112.9(6) ?
    O5 C7 H7A . . 109.0 ?
    C8 C7 H7A . . 109.0 ?
    O5 C7 H7B . . 109.0 ?
    C8 C7 H7B . . 109.0 ?
    H7A C7 H7B . . 107.8 ?
    O6 C8 C7 . . 111.1(6) ?
    O6 C8 H8A . . 109.4 ?
    C7 C8 H8A . . 109.4 ?
    O6 C8 H8B . . 109.4 ?
    C7 C8 H8B . . 109.4 ?
    H8A C8 H8B . . 108.0 ?
    O6 C9 C10 . . 109.0(6) ?
    O6 C9 H9A . . 109.9 ?
    C10 C9 H9A . . 109.9 ?
    O6 C9 H9B . . 109.9 ?
    C10 C9 H9B . . 109.9 ?
    H9A C9 H9B . . 108.3 ?
    O5 C10 C9 . . 109.7(5) ?
    O5 C10 H10A . . 109.7 ?
    C9 C10 H10A . . 109.7 ?
    O5 C10 H10B . . 109.7 ?
    C9 C10 H10B . . 109.7 ?
    H10A C10 H10B . . 108.2 ?
loop_
    _geom_torsion_atom_site_label_1
    _geom_torsion_atom_site_label_2
    _geom_torsion_atom_site_label_3
    _geom_torsion_atom_site_label_4
    _geom_torsion_site_symmetry_1
    _geom_torsion_site_symmetry_2
    _geom_torsion_site_symmetry_3
    _geom_torsion_site_symmetry_4
    _geom_torsion
    _geom_torsion_publ_flag
    O4 Cu1 O2 C1 . . . . 166.7(3) ?
    O4 Cu1 O2 C1 3_655 . . . -13.3(3) ?
    O3 Cu1 O2 C1 . . . . -102.1(3) ?
    O4 Cu1 O3 C5 . . . . 55.5(6) ?
    O4 Cu1 O3 C5 3_655 . . . -124.5(6) ?
    O2 Cu1 O3 C5 3_655 . . . 148.8(6) ?
    O2 Cu1 O3 C5 . . . . -31.2(6) ?
    O4 Cu1 O3 C6 . . . . -123.5(5) ?
    O4 Cu1 O3 C6 3_655 . . . 56.5(5) ?
    O2 Cu1 O3 C6 3_655 . . . -30.2(5) ?
    O2 Cu1 O3 C6 . . . . 149.8(5) ?
    Cu1 O2 C1 O1 . . . . 2.5(6) ?
    Cu1 O2 C1 C2 . . . . -176.9(2) ?
    O1 C1 C2 C3 . . . . 115.0(4) ?
    O2 C1 C2 C3 . . . . -65.5(5) ?
    O1 C1 C2 C4 . . . . -65.0(5) ?
    O2 C1 C2 C4 . . . . 114.5(4) ?
    C4 C2 C3 F1 . . . . 178.4(4) ?
    C1 C2 C3 F1 . . . . -1.6(6) ?
    C4 C2 C3 C4 . . . 3_665 -1.1(7) ?
    C1 C2 C3 C4 . . . 3_665 178.9(4) ?
    C3 C2 C4 F2 . . . . 178.8(4) ?
    C1 C2 C4 F2 . . . . -1.2(6) ?
    C3 C2 C4 C3 . . . 3_665 1.1(7) ?
    C1 C2 C4 C3 . . . 3_665 -178.9(4) ?
    C6 O3 C5 C6 . . . 3 -27.8(12) ?
    Cu1 O3 C5 C6 . . . 3 153.1(6) ?
    C5 O3 C6 C5 . . . 3 26.9(12) ?
    Cu1 O3 C6 C5 . . . 3 -154.0(6) ?
    C10 O5 C7 C8 . . . . 54.0(9) ?
    C9 O6 C8 C7 . . . . 58.4(8) ?
    O5 C7 C8 O6 . . . . -55.3(9) ?
    C8 O6 C9 C10 . . . . -59.1(9) ?
    C7 O5 C10 C9 . . . . -54.3(9) ?
    O6 C9 C10 O5 . . . . 57.0(10) ?
loop_
    _geom_hbond_atom_site_label_D
    _geom_hbond_atom_site_label_H
    _geom_hbond_atom_site_label_A
    _geom_hbond_site_symmetry_A
    _geom_hbond_distance_DH
    _geom_hbond_distance_HA
    _geom_hbond_distance_DA
    _geom_hbond_angle_DHA
    _geom_hbond_publ_flag
    O4 H4B O7 . 0.82 1.92 2.670(5) 152 yes
    C5 H5B F1 . 0.97 2.53 3.453(8) 160 yes
    O4 H4A O1 3_655 0.82 1.85 2.641(3) 162 yes
    O7 H7C O6 1_545 0.82 2.03 2.807(7) 158 yes
    O7 H7D O1 4_566 0.82 2.09 2.797(5) 144 yes
data_global
_journal_date_recd_electronic     2011-02-27
_journal_date_accepted     2011-03-15
_journal_name_full     'Acta Crystallographica, Section E'
_journal_year     2011
_journal_volume     67
_journal_issue      5
_journal_page_first     m527
_journal_page_last     m528
_journal_paper_category     QM
_journal_coeditor_code     JJ2078
_publ_contact_author_name     'Qun Chen'
_publ_contact_author_address
;
Key Laboratory of Fine Petrochemical Technology,
Jiangsu Polytechnic University,
Changzhou 213164, People's Republic of China
;
_publ_contact_author_email     'chenqunjpu@yahoo.com'
_publ_contact_author_fax     '86-519-86330251'
_publ_contact_author_phone     '86-519-86330251'
_publ_section_title
;\
Poly[[diaqua(\m~2~-1,4-dioxane-\k^2^<i>O</i>:<i>O</i>')(\m~2~-2,3,5,6-\
tetrafluorobenzene-1,4-dicarboxylato-\k^2^<i>O</i>^1^:<i>O</i>^4^)copper(II)]
1,4-dioxane disolvate dihydrate]
;
loop_
    _publ_author_name
    _publ_author_footnote
    _publ_author_address
    'Jing Yu' .
;
Key Laboratory of Fine Petrochemical Technology,
Jiangsu Polytechnic University,
Changzhou 213164, People's Republic of China
;
    'Yi-Feng Zhang' .
;
Key Laboratory of Fine Petrochemical Technology,
Jiangsu Polytechnic University,
Changzhou 213164, People's Republic of China
;
    'Fu-An Sun' .
;
Key Laboratory of Fine Petrochemical Technology,
Jiangsu Polytechnic University,
Changzhou 213164, People's Republic of China
;
    'Qun Chen' .
;
Key Laboratory of Fine Petrochemical Technology,
Jiangsu Polytechnic University,
Changzhou 213164, People's Republic of China
;
