# Supplementary material for: Poly[[diaqua­(μ2-1,4-dioxane-κ2 O:O′)(μ2-2,3,5,6-tetra­fluoro­benzene-1,4-dicarboxyl­ato-κ2 O 1:O 4)copper(II)] 1,4-dioxane disolvate dihydrate]
Source: Acta Crystallogr Sect E Struct Rep Online. 2011 Apr 7;67(Pt 5):m527–8. doi: 10.1107/S1600536811009755 (PMC3089286; doi:10.1107/S1600536811009755)
Supplement: Supplementary file 2 [file e-67-0m527-Isup2.hkl]

# 
# h,k,l, Fc-squared, Fo-squared, sigma(Fo-squared) and status flag 
# 
data_I
_shelx_title ' 101201A in P2(1)/c' 
_shelx_refln_list_code          4 
_shelx_F_calc_maximum      210.90 
_exptl_crystal_F_000       658.00 
_reflns_d_resolution_high  0.8255 
 
loop_ 
 _symmetry_equiv_pos_as_xyz 
 'x, y, z' 
 '-x, y+1/2, -z+1/2' 
 '-x, -y, -z' 
 'x, -y-1/2, z-1/2' 
 
_cell_length_a     7.6535 
_cell_length_b    11.2527 
_cell_length_c    16.1263 
_cell_angle_alpha  90.000 
_cell_angle_beta   99.634 
_cell_angle_gamma  90.000 
 
_shelx_F_squared_multiplier     1.000 
 
loop_ 
 _refln_index_h 
 _refln_index_k 
 _refln_index_l 
 _refln_F_squared_calc 
 _refln_F_squared_meas 
 _refln_F_squared_sigma 
 _refln_observed_status 
   1   0   0     7445.78     7771.01    268.53 o 
   2   0   0    10851.03    12806.86    442.79 o 
   3   0   0    15157.36     8851.45    306.55 o 
   4   0   0     5507.65     6019.26    208.33 o 
   5   0   0      420.32      342.92     20.40 o 
   6   0   0      738.03      823.40     31.68 o 
   7   0   0     1681.17     1763.64     63.76 o 
   8   0   0      196.63      196.84     13.47 o 
   9   0   0      153.41      130.51      9.47 o 
   1   1   0      372.95      285.51      4.57 o 
   2   1   0      867.60     1054.30     26.93 o 
   3   1   0     1345.93     1454.79    225.16 o 
   4   1   0      180.45      150.31      6.65 o 
   5   1   0       37.80       41.02      4.66 o 
   6   1   0       18.14       16.55      4.95 o 
   7   1   0        3.36        0.00      3.87 o 
   8   1   0       45.07       35.85      5.27 o 
   9   1   0        4.28        0.00      4.96 o 
   0   2   0     5878.44     6289.28    135.25 o 
   1   2   0     1147.00     1163.92     19.00 o 
   2   2   0       63.58       54.25      2.55 o 
   3   2   0      998.38      919.28     16.88 o 
   4   2   0       25.66       54.71      5.03 o 
   5   2   0        8.79        3.11      3.55 o 
   6   2   0       80.17       78.50      5.18 o 
   7   2   0      284.26      322.76      8.58 o 
   8   2   0        8.22        8.36      4.50 o 
   9   2   0       26.63       21.48      6.85 o 
   1   3   0       12.78       17.57      1.83 o 
   2   3   0      133.86      122.60      2.86 o 
   3   3   0      269.48      291.62      6.43 o 
   4   3   0        0.37        1.05      2.19 o 
   5   3   0      381.39      350.20      8.18 o 
   6   3   0       25.52       29.37      3.59 o 
   7   3   0       16.96       14.52      4.36 o 
   8   3   0        3.12        0.73      5.90 o 
   0   4   0     1539.01     1307.78     45.55 o 
   1   4   0     3912.43     4342.67    105.86 o 
   2   4   0     6551.32     7213.22    148.06 o 
   3   4   0     2108.18     1920.42     31.56 o 
   4   4   0      900.77      870.11     18.98 o 
   5   4   0      328.69      352.67      9.18 o 
   6   4   0     1235.09     1277.79     28.30 o 
   7   4   0       11.01        9.28      6.14 o 
   8   4   0       45.00       43.81      7.22 o 
   1   5   0     1998.22     2005.18     37.24 o 
   2   5   0      389.71      404.69     10.00 o 
   3   5   0      100.25       73.31      6.00 o 
   4   5   0      204.07      202.60      7.52 o 
   5   5   0        8.84       13.85      3.51 o 
   6   5   0      189.20      178.54     10.48 o 
   7   5   0        0.42        0.57      6.14 o 
   8   5   0        0.48        0.00      6.54 o 
   0   6   0       34.43       40.07      3.63 o 
   1   6   0     3464.91     3387.19     62.54 o 
   2   6   0      692.70      658.18     15.33 o 
   3   6   0     1782.40     1870.16     40.07 o 
   4   6   0      644.83      709.12     14.89 o 
   5   6   0      452.33      432.08     14.74 o 
   6   6   0      306.72      292.53     12.27 o 
   7   6   0       34.36       34.91     10.89 o 
   8   6   0       16.82       14.93      7.22 o 
   1   7   0       97.37      116.25      5.66 o 
   2   7   0      329.65      286.35      8.25 o 
   3   7   0       96.53       98.09      4.85 o 
   4   7   0       51.37       40.85      5.66 o 
   5   7   0        2.14        1.20      8.31 o 
   6   7   0        0.84        0.00      5.52 o 
   7   7   0        5.79        1.25      6.37 o 
   0   8   0     3205.10     3417.00     89.77 o 
   1   8   0     1441.10     1480.35     28.67 o 
   2   8   0     1731.26     1603.05     35.00 o 
   3   8   0     2491.46     2507.39     56.07 o 
   4   8   0     1070.38     1138.49     27.72 o 
   5   8   0      129.89      126.46      7.61 o 
   6   8   0      282.51      245.33     11.32 o 
   7   8   0      107.51      106.39      9.13 o 
   1   9   0      181.44      152.68      5.72 o 
   2   9   0       67.72       57.00      8.30 o 
   3   9   0      147.90      150.92      8.16 o 
   4   9   0        6.54        8.27      5.37 o 
   5   9   0      150.18      125.07      7.85 o 
   6   9   0        2.44       11.35      7.53 o 
   0  10   0      495.02      533.10     17.14 o 
   1  10   0      507.40      538.42     15.27 o 
   2  10   0      445.83      433.31     13.30 o 
   3  10   0      693.55      686.30     35.30 o 
   4  10   0      302.11      293.77     19.07 o 
   5  10   0      113.47      115.69     10.35 o 
   6  10   0       32.92       35.20      6.52 o 
   1  11   0        1.46        0.00      4.96 o 
   2  11   0       10.48        7.75      4.85 o 
   3  11   0       10.60       12.73     12.50 o 
   4  11   0        2.09        5.89      9.51 o 
   5  11   0        0.10        0.00      5.87 o 
   0  12   0     1047.39     1090.34     51.09 o 
   1  12   0      635.19      680.69     26.41 o 
   2  12   0      656.44      627.61     17.86 o 
   3  12   0      516.83      528.28     16.47 o 
   4  12   0      442.64      368.12     33.84 o 
   1  13   0       58.56       56.35     11.39 o 
   2  13   0        6.10       17.47     10.47 o 
  -9   1   1       94.22       88.62      7.99 o 
  -8   1   1       13.74       19.58      4.58 o 
  -7   1   1       34.20       30.39      5.20 o 
  -6   1   1      552.03      580.45     14.42 o 
  -5   1   1     2235.46     2430.07     49.54 o 
  -4   1   1      484.77      448.58     12.74 o 
  -3   1   1     7315.23     7818.73    200.78 o 
  -2   1   1    11632.80    12324.14    197.70 o 
  -1   1   1      114.31       86.95      1.33 o 
   0   1   1     1855.75     2115.94     32.06 o 
   1   1   1     2704.96     2226.52    122.91 o 
   2   1   1     8857.98     9374.61    393.48 o 
   3   1   1     4580.62     4661.40    113.98 o 
   4   1   1      354.32      412.04     12.03 o 
   5   1   1      979.36     1187.72     25.30 o 
   6   1   1      203.32      188.94      8.95 o 
   7   1   1       65.84       47.10      5.74 o 
   8   1   1        1.86        2.73      4.59 o 
   9   1   1       80.51       77.67      6.26 o 
  -9   2   1        1.01        0.72      6.28 o 
  -8   2   1        1.21        1.73      3.92 o 
  -7   2   1       17.50       21.20      3.74 o 
  -6   2   1       21.43       20.44      3.48 o 
  -5   2   1       17.36       11.86      2.90 o 
  -4   2   1       97.00      117.25      4.18 o 
  -3   2   1       16.62       33.43      1.94 o 
  -2   2   1      310.75      251.88      4.86 o 
  -1   2   1     2282.00     3154.24     50.68 o 
   0   2   1      256.83      578.58     10.77 o 
   1   2   1     1249.27     1861.97     34.11 o 
   2   2   1       29.06        8.65      2.54 o 
   3   2   1        3.45        2.88      2.19 o 
   4   2   1       94.96      132.46      5.40 o 
   5   2   1       78.22       74.89      6.17 o 
   6   2   1       23.75       13.79      3.60 o 
   7   2   1        3.97        0.00      4.19 o 
   8   2   1       14.23       14.86      4.65 o 
  -8   3   1        2.09        0.01      5.98 o 
  -7   3   1      121.31      141.96      7.10 o 
  -6   3   1      441.43      430.51      9.80 o 
  -5   3   1       51.89       60.55      4.40 o 
  -4   3   1     2219.30     2799.26     49.98 o 
  -3   3   1     5006.10     5014.57    103.18 o 
  -2   3   1     2595.85     2420.62     35.44 o 
  -1   3   1     1308.84     1594.69     29.58 o 
   0   3   1     6608.14     6657.87    137.26 o 
   1   3   1      697.06      551.28     10.92 o 
   3   3   1     2993.81     3348.06    102.60 o 
   4   3   1      925.66      920.94     17.31 o 
   5   3   1       27.38       25.50      3.10 o 
   6   3   1      114.40      138.64      6.74 o 
   7   3   1      135.18      149.71      7.36 o 
   8   3   1       43.77       45.90      6.93 o 
  -8   4   1        2.37        0.68      8.12 o 
  -7   4   1       56.04       30.89      6.26 o 
  -6   4   1      140.59      116.98      5.85 o 
  -5   4   1      231.67      224.68     12.63 o 
  -4   4   1        0.43        4.04      1.72 o 
  -3   4   1      156.91      154.03      4.00 o 
  -2   4   1      408.73      419.91      9.64 o 
  -1   4   1     2402.49     2346.57     48.92 o 
   0   4   1      227.42      180.21     11.49 o 
   1   4   1       21.02        6.96      7.92 o 
   2   4   1      258.16      245.26      6.93 o 
   3   4   1      108.85      121.10      4.57 o 
   4   4   1       13.34        4.99      1.81 o 
   5   4   1       45.48       49.66      4.98 o 
   6   4   1        6.61        3.74      3.97 o 
   7   4   1       26.34       19.72      6.26 o 
   8   4   1        0.18        0.00      9.11 o 
  -8   5   1      109.11       88.14      8.17 o 
  -7   5   1      500.13      485.50     17.30 o 
  -6   5   1     1005.86     1084.88     31.11 o 
  -5   5   1      217.16      120.86     24.95 o 
  -4   5   1     4431.95     4743.32     86.72 o 
  -3   5   1    10446.24    11056.98    201.62 o 
  -2   5   1     2528.72     2613.16     48.36 o 
  -1   5   1     7570.78     8375.67    173.08 o 
   0   5   1    15617.84    16587.09    302.91 o 
   1   5   1     6160.39     6854.10    125.10 o 
   2   5   1      440.98      436.18      9.61 o 
   3   5   1     2314.47     2676.26     56.48 o 
   4   5   1     1616.26     1760.94     38.01 o 
   5   5   1       34.99       38.26      8.08 o 
   6   5   1      811.99      816.43     24.64 o 
   7   5   1      311.66      320.90     13.81 o 
   8   5   1      127.48       98.45      8.56 o 
  -8   6   1        9.02        8.15      6.70 o 
  -7   6   1        0.38        0.00      5.90 o 
  -6   6   1        4.73        1.24      5.58 o 
  -5   6   1       52.26       52.70      5.51 o 
  -4   6   1        1.38        5.28      4.63 o 
  -3   6   1       29.31       22.48      2.60 o 
  -2   6   1        2.67        0.00      1.99 o 
  -1   6   1        0.25        0.00      1.84 o 
   0   6   1      466.57      498.95     10.52 o 
   1   6   1     1256.46     1069.98     20.69 o 
   2   6   1       40.85       17.17      2.66 o 
   3   6   1      124.66      116.41      5.60 o 
   4   6   1       24.44       21.71      3.11 o 
   5   6   1        1.70        6.64      5.41 o 
   6   6   1        1.12        5.87      6.09 o 
   7   6   1        0.18        0.00      6.02 o 
   8   6   1        6.91        6.02      5.66 o 
  -7   7   1      155.22      163.19     10.75 o 
  -6   7   1      408.53      419.08     15.39 o 
  -5   7   1      191.38      166.39      8.33 o 
  -4   7   1      313.33      294.91     10.96 o 
  -3   7   1      534.91      583.71     19.38 o 
  -2   7   1      298.21      302.83     10.42 o 
  -1   7   1     2334.59     2330.32     43.57 o 
   0   7   1     2424.87     2610.52     48.68 o 
   1   7   1     1241.69     1357.78     26.21 o 
   2   7   1      903.90      917.50     18.48 o 
   3   7   1      280.47      298.79      8.96 o 
   4   7   1      108.97      119.26      7.58 o 
   5   7   1       14.09       17.32      5.14 o 
   6   7   1      307.22      316.17     13.12 o 
   7   7   1      113.75      105.37     15.25 o 
  -7   8   1        1.29        4.18      6.19 o 
  -6   8   1        8.08       13.83     11.68 o 
  -5   8   1       46.84       51.83      7.55 o 
  -4   8   1      105.58       97.41      6.65 o 
  -3   8   1      248.93      257.11     10.12 o 
  -2   8   1      221.40      220.09     12.67 o 
  -1   8   1        3.13        0.00      3.66 o 
   0   8   1       46.28       48.25      3.56 o 
   1   8   1      480.61      519.46     11.76 o 
   2   8   1        0.06        0.00      4.63 o 
   3   8   1      104.58       92.77      6.24 o 
   4   8   1       62.25       72.66     10.50 o 
   5   8   1       92.24       77.07      6.37 o 
   6   8   1        9.31        3.82      6.28 o 
   7   8   1        0.01        2.90      6.85 o 
  -6   9   1      127.18      144.52      9.51 o 
  -5   9   1      192.28      182.90     11.00 o 
  -4   9   1       89.31       83.12      9.53 o 
  -3   9   1       97.83      107.92     17.78 o 
  -2   9   1      369.91      380.19     12.88 o 
  -1   9   1     1322.17     1371.54     32.20 o 
   0   9   1     1440.58     1534.10     29.76 o 
   1   9   1      386.57      396.44      9.87 o 
   2   9   1      578.45      655.49     17.75 o 
   3   9   1       95.15       78.68     10.67 o 
   4   9   1        8.21        4.96      4.96 o 
   5   9   1        8.24       16.36      5.75 o 
   6   9   1       50.11       55.41     10.45 o 
  -6  10   1        0.60       10.17      5.67 o 
  -5  10   1       94.49       95.20      7.34 o 
  -4  10   1       68.93       65.55      7.98 o 
  -3  10   1        0.19        0.00     10.46 o 
  -2  10   1       52.20       53.55      5.78 o 
  -1  10   1      142.46      150.82      7.68 o 
   0  10   1       10.79        9.21      3.49 o 
   1  10   1       19.89       11.86      4.59 o 
   2  10   1      129.09      137.87      8.07 o 
   3  10   1      141.14      116.99      7.62 o 
   4  10   1       22.19       16.19      5.96 o 
   5  10   1        8.30        6.61      9.12 o 
   6  10   1        0.38       11.17      6.14 o 
  -5  11   1      208.79      212.02     26.20 o 
  -4  11   1      378.15      368.90     14.65 o 
  -3  11   1      706.26      640.03     49.57 o 
  -2  11   1      650.58      630.36     17.67 o 
  -1  11   1      941.40      895.94     22.83 o 
   0  11   1     1637.96     1638.45     50.27 o 
   1  11   1      751.71      752.68     20.02 o 
   2  11   1      625.64      607.21     17.26 o 
   3  11   1      583.29      596.94     24.63 o 
   4  11   1      198.44      182.15     13.82 o 
   5  11   1      165.59      157.26     21.01 o 
  -4  12   1        3.94        0.00     11.67 o 
  -3  12   1        3.64        0.00     12.79 o 
  -2  12   1        9.72        4.76      9.15 o 
  -1  12   1       78.01       81.40     11.44 o 
   0  12   1       54.12       64.78     10.92 o 
   1  12   1        0.55        2.13      9.41 o 
   2  12   1        2.53        0.00     16.24 o 
   3  12   1      101.20      100.78      7.63 o 
   4  12   1        4.40        0.00      8.76 o 
  -2  13   1      645.73      627.76     26.16 o 
  -1  13   1      676.22      754.64     29.06 o 
   0  13   1      708.62      713.48     27.58 o 
   1  13   1      439.32      460.17     21.92 o 
   2  13   1      371.35      368.01     19.56 o 
  -9   0   2      122.04      112.86      8.17 o 
  -8   0   2      252.23      219.08      9.41 o 
  -7   0   2     3101.80     2946.66    104.56 o 
  -6   0   2     2409.18     2312.97     82.38 o 
  -5   0   2     3369.15     3631.04    126.74 o 
  -4   0   2     4198.33     4571.67    158.42 o 
  -3   0   2    19867.10    22038.92    760.43 o 
  -2   0   2     5002.70     4376.81    150.90 o 
  -1   0   2    16262.26    16794.02    768.94 o 
   0   0   2    13824.63    13578.48    239.46 o 
   1   0   2    16441.05    16151.55    557.65 o 
   2   0   2      238.89      251.89     10.69 o 
   3   0   2     5646.43     6157.08    212.68 o 
   4   0   2     1278.62     1258.67     45.15 o 
   5   0   2      499.05      546.56     22.58 o 
   6   0   2      564.31      605.17     24.56 o 
   7   0   2      904.28      990.14     38.02 o 
   8   0   2      303.29      272.88     16.24 o 
  -9   1   2        7.61       10.20      5.07 o 
  -8   1   2        0.12        0.00      4.39 o 
  -7   1   2        7.58       10.03      3.62 o 
  -6   1   2        5.87        6.73      3.56 o 
  -5   1   2       35.13       44.97      3.45 o 
  -4   1   2        9.49        0.00      2.00 o 
  -3   1   2     4067.05     4064.98     83.58 o 
  -2   1   2     1408.47     1905.13     30.83 o 
  -1   1   2      721.09      895.61     12.55 o 
   0   1   2        0.78       19.44      0.62 o 
   1   1   2     9050.66     7906.52    164.91 o 
   2   1   2      202.10      308.90     13.66 o 
   3   1   2       12.40        8.63      2.65 o 
   4   1   2      749.27      810.21     21.28 o 
   5   1   2       16.14       24.80      4.74 o 
   6   1   2      134.87      117.18      7.55 o 
   7   1   2       63.90       62.04      6.34 o 
   8   1   2       16.90       16.01      4.91 o 
  -9   2   2       33.67       34.75     17.43 o 
  -8   2   2       32.28       38.55     10.10 o 
  -7   2   2      351.09      371.60      9.35 o 
  -6   2   2      505.36      515.99     11.17 o 
  -5   2   2      288.67      262.44      6.97 o 
  -4   2   2      304.58      220.76      5.69 o 
  -3   2   2     1293.25     1327.83     29.06 o 
  -2   2   2      147.61      116.56      3.62 o 
  -1   2   2       93.33      173.83      3.96 o 
   0   2   2    16373.37    15679.36    258.51 o 
   1   2   2        7.06        9.33      1.22 o 
   3   2   2       28.58       24.88      2.55 o 
   4   2   2       20.38       20.71      3.80 o 
   5   2   2        6.13        0.29      4.36 o 
   6   2   2      483.49      522.29     13.47 o 
   7   2   2      170.18      155.95      6.95 o 
   8   2   2       86.99       80.12      5.80 o 
  -9   3   2        1.69        2.19      6.93 o 
  -8   3   2        0.06        4.55      6.14 o 
  -7   3   2       20.18       21.28      5.86 o 
  -6   3   2        0.20        2.39      3.13 o 
  -5   3   2       24.21       19.19      3.02 o 
  -4   3   2       11.00        4.91      2.16 o 
  -3   3   2       16.69       18.02      1.84 o 
  -2   3   2      999.01      974.45     18.52 o 
  -1   3   2      106.79       55.23      3.79 o 
   0   3   2     2321.80     2295.09     42.03 o 
   1   3   2      330.17      423.78      8.21 o 
   2   3   2     2138.82     2223.23     41.15 o 
   3   3   2      960.90      888.05     19.65 o 
   4   3   2       12.48       14.54      2.94 o 
   5   3   2      224.83      199.85      7.75 o 
   6   3   2        3.56        0.00      4.64 o 
   7   3   2        6.02       11.34      4.50 o 
   8   3   2        2.60        4.88      6.19 o 
  -8   4   2      104.42      108.99      8.63 o 
  -7   4   2       86.08       74.61      7.10 o 
  -6   4   2      592.14      629.83     19.79 o 
  -5   4   2     1402.75     1392.96     25.69 o 
  -4   4   2      727.96      596.83     11.77 o 
  -3   4   2     1134.54     1290.41     21.44 o 
  -2   4   2     3590.04     3639.99     78.87 o 
  -1   4   2    10416.00    10991.78    199.42 o 
   0   4   2      152.89      137.78      5.40 o 
   1   4   2     3136.85     3061.82     63.66 o 
   2   4   2      389.78      363.69      8.23 o 
   3   4   2      336.60      286.34      8.32 o 
   4   4   2       97.48      102.18      8.71 o 
   5   4   2       60.82       75.25      5.64 o 
   6   4   2      221.40      232.72      8.41 o 
   7   4   2       89.64       88.00      7.61 o 
   8   4   2       24.18       24.89      6.82 o 
  -8   5   2        9.29        8.48      6.47 o 
  -7   5   2        4.41       10.30      5.98 o 
  -6   5   2        1.72        9.80      6.73 o 
  -5   5   2      118.02      102.91      9.16 o 
  -4   5   2      191.34      202.11      5.77 o 
  -3   5   2      123.13      119.20     11.02 o 
  -2   5   2      199.13      134.90      6.17 o 
  -1   5   2     1216.38     1381.89     26.13 o 
   0   5   2      346.98      489.01     12.67 o 
   1   5   2     1122.17     1191.54     22.70 o 
   2   5   2       97.28      138.42      4.87 o 
   3   5   2      760.14      999.40     19.74 o 
   4   5   2        3.92        6.02      3.87 o 
   5   5   2        5.12        4.99      3.84 o 
   6   5   2       14.86       13.31      5.80 o 
   7   5   2        3.19        5.87      7.92 o 
   8   5   2        5.37        0.51      7.92 o 
  -8   6   2       33.68       47.05      7.55 o 
  -7   6   2       26.10       32.55      6.58 o 
  -6   6   2      832.55      957.35     28.02 o 
  -5   6   2      167.77      178.65      8.67 o 
  -4   6   2     2139.04     2150.06     48.20 o 
  -3   6   2     2607.50     2684.08     59.24 o 
  -2   6   2     2958.91     2769.99     60.98 o 
  -1   6   2     1896.95     2097.76     53.15 o 
   0   6   2     2807.30     2708.11     83.55 o 
   1   6   2      499.08      452.37      9.90 o 
   2   6   2      948.37      999.46     19.78 o 
   3   6   2     2321.99     2326.44     49.65 o 
   4   6   2     1052.71     1137.94     25.71 o 
   5   6   2       38.96       34.99      6.14 o 
   6   6   2      497.26      521.69     17.54 o 
   7   6   2      117.95      107.11      6.58 o 
  -7   7   2        0.56        0.00      5.99 o 
  -6   7   2        4.53        5.57      5.70 o 
  -5   7   2      232.48      220.14      9.17 o 
  -4   7   2      101.56       99.51      6.44 o 
  -3   7   2      229.23      201.66      8.63 o 
  -2   7   2       28.98       48.25      5.49 o 
  -1   7   2      495.12      453.91     11.40 o 
   0   7   2      536.86      555.14     11.96 o 
   1   7   2       95.36      135.54      5.18 o 
   2   7   2        0.15        1.36      4.23 o 
   3   7   2      212.57      201.87      6.84 o 
   4   7   2      247.68      295.01     10.99 o 
   5   7   2        2.49       10.65      5.25 o 
   6   7   2        1.21        4.67      6.26 o 
   7   7   2       12.65       19.75      6.70 o 
  -7   8   2      198.03      205.26     11.11 o 
  -6   8   2      506.74      503.41     17.48 o 
  -5   8   2      346.03      326.87     11.45 o 
  -4   8   2     2114.26     2156.43     87.21 o 
  -3   8   2     3908.39     3693.02    188.62 o 
  -2   8   2      578.77      611.99     74.26 o 
  -1   8   2      431.50      438.12     11.38 o 
   0   8   2     1471.05     1609.06     34.65 o 
   1   8   2      511.09      457.17     10.81 o 
   2   8   2        7.56       10.25      3.34 o 
   3   8   2     1269.72     1220.35     29.36 o 
   4   8   2      854.10      931.81     23.48 o 
   5   8   2      188.26      186.19      8.95 o 
   6   8   2      108.25       97.80      7.89 o 
   7   8   2      135.21      145.64     10.26 o 
  -6   9   2       10.45       25.22     10.33 o 
  -5   9   2        2.94        9.43      7.73 o 
  -4   9   2       57.85       62.74      6.07 o 
  -3   9   2      186.83      165.92     17.28 o 
  -2   9   2      441.76      449.65     29.65 o 
  -1   9   2        1.16        0.00      5.78 o 
   0   9   2       29.11       16.39      4.12 o 
   1   9   2       90.22       98.45      5.22 o 
   2   9   2       12.37        0.10      7.35 o 
   3   9   2       18.83       17.00      7.66 o 
   4   9   2       74.33       76.07      8.30 o 
   5   9   2      150.71      132.99      8.05 o 
   6   9   2       34.37       25.93      6.47 o 
  -6  10   2      177.65      166.69     11.09 o 
  -5  10   2      174.89      153.81     12.48 o 
  -4  10   2      420.62      420.87     15.60 o 
  -3  10   2     1265.60     1316.72     37.15 o 
  -2  10   2      679.74      704.03     19.03 o 
  -1  10   2       82.69       72.39      5.92 o 
   0  10   2      749.96      888.04     22.32 o 
   1  10   2       54.48       64.04      5.66 o 
   2  10   2      167.47      180.96      8.76 o 
   3  10   2      313.85      338.29     11.80 o 
   4  10   2      316.59      330.47     16.93 o 
   5  10   2      142.37      133.88      8.56 o 
  -5  11   2        0.68        3.89      6.64 o 
  -4  11   2        0.56        0.16      5.86 o 
  -3  11   2        1.01        0.00      9.85 o 
  -2  11   2        0.00        0.00     10.07 o 
  -1  11   2        6.69        0.16      5.28 o 
   0  11   2        2.54        3.51      8.79 o 
   1  11   2      205.47      234.11     14.32 o 
   2  11   2       45.38       54.07      7.51 o 
   3  11   2       12.52        1.35      8.74 o 
   4  11   2        2.30        0.00      8.57 o 
   5  11   2        0.80        0.00      6.41 o 
  -4  12   2      355.71      319.10     14.17 o 
  -3  12   2      753.09      675.76     57.67 o 
  -2  12   2      767.99      765.48     21.05 o 
  -1  12   2      613.23      602.28     24.60 o 
   0  12   2      505.24      532.63     35.65 o 
   1  12   2      456.43      486.71     20.63 o 
   2  12   2      295.21      265.59     16.35 o 
   3  12   2      206.36      184.97     10.18 o 
   4  12   2      168.08      135.93     10.47 o 
  -2  13   2       53.60       63.08     11.32 o 
  -1  13   2       26.02       30.84     10.71 o 
   0  13   2        8.97       13.36      9.79 o 
   1  13   2       49.09       66.67     11.56 o 
   2  13   2        3.90        6.49     12.67 o 
  -9   1   3      202.86      195.40      8.79 o 
  -8   1   3       25.34       28.95      4.18 o 
  -7   1   3      159.39      158.89      6.50 o 
  -6   1   3      221.34      242.99      7.32 o 
  -5   1   3     2558.02     2764.80     49.71 o 
  -4   1   3     5060.56     4894.73    100.96 o 
  -3   1   3     2821.76     3422.10     70.56 o 
  -2   1   3     9020.59     9541.48    141.68 o 
  -1   1   3      306.50      323.43      5.88 o 
   0   1   3     4068.69     3888.00     70.69 o 
   1   1   3     7923.10     8089.49    143.11 o 
   2   1   3       23.95       32.87      4.36 o 
   3   1   3     2847.46     2989.07     73.51 o 
   4   1   3      335.44      353.44     10.92 o 
   5   1   3      474.67      559.55     16.24 o 
   6   1   3      607.00      597.31     17.36 o 
   7   1   3      255.04      255.29     10.22 o 
   8   1   3       29.93       40.46      6.02 o 
  -9   2   3        0.03        0.00      8.52 o 
  -8   2   3        0.06        1.58      7.92 o 
  -7   2   3       29.00       38.77      3.95 o 
  -6   2   3       35.79       45.57      3.93 o 
  -5   2   3       28.46       22.96      3.22 o 
  -4   2   3       45.05       47.04      2.77 o 
  -3   2   3      598.99      734.99     13.65 o 
  -2   2   3      212.39      254.85      5.12 o 
  -1   2   3     8389.75     8526.75    140.50 o 
   0   2   3     2219.35     2236.67     33.39 o 
   1   2   3      115.44       95.53      3.91 o 
   2   2   3      169.01      140.14     15.51 o 
   3   2   3       33.11       16.94      7.33 o 
   4   2   3       48.21       89.86      5.74 o 
   5   2   3      294.76      247.36      9.75 o 
   6   2   3      102.79      120.84     11.29 o 
   7   2   3       60.76       57.80      5.24 o 
   8   2   3        0.69        0.27      4.76 o 
  -9   3   3       72.43       71.70      8.46 o 
  -8   3   3       70.24       79.85      8.52 o 
  -7   3   3      493.63      542.15     18.02 o 
  -6   3   3      783.21      819.49     16.25 o 
  -5   3   3       19.47       21.28      2.99 o 
  -4   3   3     1590.67     1753.20     31.68 o 
  -3   3   3     6614.16     7095.48    113.73 o 
  -2   3   3        5.61       11.57      3.25 o 
  -1   3   3        5.65        8.73      2.81 o 
   0   3   3     1984.51     2220.32     40.85 o 
   1   3   3      174.00      141.30      6.03 o 
   2   3   3       60.79       62.85      2.84 o 
   3   3   3     1166.99     1153.33     17.56 o 
   5   3   3        5.40        3.48      4.09 o 
   6   3   3      488.75      471.60     12.61 o 
   7   3   3      189.26      196.70      7.84 o 
   8   3   3       38.91       39.81      5.40 o 
  -8   4   3        1.70        0.00      6.14 o 
  -7   4   3        0.03        3.94      5.70 o 
  -6   4   3        4.56       11.78      4.50 o 
  -5   4   3       23.21       35.83      3.02 o 
  -4   4   3       37.35       37.96      2.86 o 
  -3   4   3        0.83       11.37      4.92 o 
  -2   4   3       23.14       13.94      2.86 o 
  -1   4   3      283.38      247.11      7.89 o 
   0   4   3     1576.88     1632.43     30.34 o 
   1   4   3       80.99      110.51      3.51 o 
   2   4   3      309.43      242.42      6.42 o 
   3   4   3      196.81      156.90      5.43 o 
   4   4   3       13.83        3.79      2.19 o 
   5   4   3        2.77        5.40      3.83 o 
   6   4   3       34.08       41.73      4.82 o 
   7   4   3       53.45       56.73      5.17 o 
   8   4   3        8.98       10.17      6.75 o 
  -8   5   3      161.93      135.44      9.35 o 
  -7   5   3      658.56      615.40     19.79 o 
  -6   5   3     2084.03     2003.10     54.23 o 
  -5   5   3      270.05      248.83     12.58 o 
  -4   5   3     1284.19     1440.06     32.45 o 
  -3   5   3     5002.69     5292.51     96.59 o 
  -2   5   3      482.32      366.16     18.62 o 
  -1   5   3     1144.07     1451.38     30.78 o 
   0   5   3     4383.87     4530.67     82.97 o 
   1   5   3     5501.96     6091.81    125.94 o 
   2   5   3       38.43       29.58      2.86 o 
   3   5   3     1492.16     1574.66     30.09 o 
   4   5   3     1350.28     1451.89     31.95 o 
   5   5   3      273.39      237.25      8.51 o 
   6   5   3      494.93      536.47     14.02 o 
   7   5   3      283.61      305.09     12.84 o 
   8   5   3      149.48      152.76     11.04 o 
  -8   6   3        8.72        3.76      6.37 o 
  -7   6   3        6.51        1.06      5.70 o 
  -6   6   3       55.90       63.25      6.57 o 
  -5   6   3       50.26       57.26      6.65 o 
  -4   6   3       77.52       66.39      5.73 o 
  -3   6   3       46.56       68.70      6.30 o 
  -2   6   3       54.86       63.99      5.65 o 
  -1   6   3       71.95       81.53      3.80 o 
   0   6   3        4.18        6.17      2.37 o 
   1   6   3        0.69        0.00      2.59 o 
   2   6   3      180.94      138.55      5.76 o 
   3   6   3      105.82      122.68      5.71 o 
   4   6   3      179.02      182.03      6.65 o 
   5   6   3       27.50       26.70      4.39 o 
   6   6   3        4.33       10.15      5.70 o 
   7   6   3        0.06        4.30      6.37 o 
  -7   7   3      188.97      159.42     16.63 o 
  -6   7   3      865.39      934.97     27.69 o 
  -5   7   3      469.94      418.34     12.91 o 
  -4   7   3      211.53      210.62     14.82 o 
  -3   7   3      993.99      987.51     32.71 o 
  -2   7   3     1615.13     1508.61     60.39 o 
  -1   7   3     1268.10     1180.49     23.96 o 
   0   7   3      888.84     1046.82     23.06 o 
   1   7   3     1950.42     1948.66     68.29 o 
   2   7   3      732.41      697.11     14.74 o 
   3   7   3      292.88      269.74      7.96 o 
   4   7   3      190.37      207.91      8.06 o 
   5   7   3      322.91      285.14     10.75 o 
   6   7   3      381.40      355.33     12.40 o 
   7   7   3      206.07      197.07     11.23 o 
  -7   8   3        7.26        8.85      6.45 o 
  -6   8   3       14.16       19.88      6.57 o 
  -5   8   3        0.02        4.76      6.16 o 
  -4   8   3       82.93       85.59      6.28 o 
  -3   8   3       93.04       79.60      7.10 o 
  -2   8   3      759.07      825.79     51.15 o 
  -1   8   3       61.76       51.94      3.84 o 
   0   8   3        9.11        4.58      3.33 o 
   1   8   3      216.03      224.17      7.01 o 
   2   8   3       73.05       60.14      4.50 o 
   3   8   3      209.56      208.94      6.95 o 
   4   8   3        4.13        6.95      4.99 o 
   5   8   3        1.22        7.44      5.59 o 
   6   8   3        4.76        2.26      5.80 o 
   7   8   3        8.38       14.16      6.94 o 
  -6   9   3      217.73      174.82     10.37 o 
  -5   9   3      290.35      315.25     11.70 o 
  -4   9   3       63.05       42.54      6.67 o 
  -3   9   3       92.42       91.21      7.18 o 
  -2   9   3      131.16      140.26     11.31 o 
  -1   9   3      108.99      118.42      7.17 o 
   0   9   3       31.79       36.33      3.91 o 
   1   9   3       38.80       43.61      3.95 o 
   2   9   3       21.73       28.49      4.17 o 
   3   9   3       14.70        6.82      9.69 o 
   4   9   3       25.60       27.97      5.55 o 
   5   9   3       17.01       23.87      7.68 o 
   6   9   3       58.55       46.01      7.32 o 
  -6  10   3        0.01        0.00      6.45 o 
  -5  10   3        6.50       18.61     11.58 o 
  -4  10   3      150.22      141.39      8.93 o 
  -3  10   3        3.72        0.00     11.79 o 
  -2  10   3       59.60       43.63      7.67 o 
  -1  10   3        0.52        2.31     10.25 o 
   0  10   3      191.39      238.00      9.54 o 
   1  10   3        7.26        7.97      3.54 o 
   2  10   3        8.65        8.41      4.91 o 
   3  10   3        3.92        2.14      5.56 o 
   4  10   3       22.37       23.65      5.81 o 
   5  10   3       18.64       23.45      6.20 o 
  -5  11   3      546.82      518.77     18.43 o 
  -4  11   3      640.01      640.53     21.12 o 
  -3  11   3      719.80      695.40     21.98 o 
  -2  11   3      516.00      502.80     15.49 o 
  -1  11   3     1014.78     1064.22     26.63 o 
   0  11   3     1845.56     1851.52     42.81 o 
   1  11   3      667.68      663.48     24.88 o 
   2  11   3      590.89      622.84     17.51 o 
   3  11   3      616.31      599.77     17.23 o 
   4  11   3      380.83      332.99     12.34 o 
  -4  12   3       65.14       74.60     11.49 o 
  -3  12   3        0.64        0.00      5.70 o 
  -2  12   3       12.66       10.28      7.10 o 
  -1  12   3       79.03       80.92      7.96 o 
   0  12   3       39.02       33.14      9.79 o 
   1  12   3        6.09        9.13      9.30 o 
   2  12   3        1.50        0.00      9.04 o 
   3  12   3        9.51       11.20      7.35 o 
  -2  13   3      180.39      182.68     15.85 o 
  -1  13   3      176.71      193.04     15.40 o 
   0  13   3      239.87      226.45     16.52 o 
   1  13   3       98.94      139.49     13.08 o 
   2  13   3      108.23       88.60     11.67 o 
  -9   0   4      198.84      181.79     13.07 o 
  -8   0   4      171.49      174.99     12.87 o 
  -7   0   4     2089.47     2072.15     44.69 o 
  -6   0   4     2974.24     2955.59     62.22 o 
  -5   0   4       62.15       65.56      4.25 o 
  -4   0   4      331.62      337.70      8.60 o 
  -3   0   4    11532.04    10871.79    536.01 o 
  -2   0   4     1271.96     1640.46     34.17 o 
  -1   0   4     4156.09     4343.28     92.96 o 
   0   0   4    44478.68    38296.73    787.33 o 
   2   0   4      434.01      596.86     22.18 o 
   3   0   4      451.63      458.63     18.22 o 
   4   0   4     1210.68     1346.59     48.71 o 
   5   0   4      379.30      388.53     18.22 o 
   6   0   4      669.56      719.24     28.91 o 
   7   0   4      701.48      703.79     28.52 o 
   8   0   4      164.87      210.31     14.65 o 
  -9   1   4        2.76        0.00      6.42 o 
  -8   1   4        0.42        0.50      2.94 o 
  -7   1   4       32.42       34.89      3.69 o 
  -6   1   4      100.46       84.32      4.40 o 
  -5   1   4       53.51       57.72      3.53 o 
  -4   1   4      450.86      431.38     10.47 o 
  -3   1   4       35.08       24.25      1.76 o 
  -2   1   4       71.75       45.92      1.80 o 
  -1   1   4       21.88        6.93      2.15 o 
   0   1   4     3964.17     3945.09     71.83 o 
   1   1   4      742.49      941.17     20.29 o 
   3   1   4       10.45       25.18      3.64 o 
   4   1   4      247.63      284.83      9.80 o 
   5   1   4       22.64       24.11      5.02 o 
   6   1   4        5.44        2.54      5.02 o 
   7   1   4        1.86        1.58      5.04 o 
   8   1   4       29.04       29.10      6.02 o 
  -9   2   4       70.18       80.55      7.60 o 
  -8   2   4       32.80       34.87      6.26 o 
  -7   2   4      509.39      517.09     10.23 o 
  -6   2   4     1458.37     1522.42     28.35 o 
  -5   2   4      430.35      458.46      9.85 o 
  -4   2   4       45.90       26.35      2.45 o 
  -3   2   4     1277.51     1352.14     24.50 o 
  -2   2   4      522.63      513.18      9.05 o 
  -1   2   4      819.35      765.27     11.94 o 
   0   2   4      775.67     1281.01     21.11 o 
   1   2   4     7899.13     7686.37    123.48 o 
   2   2   4       15.05       14.06      2.73 o 
   3   2   4     2031.69     2055.13     72.08 o 
   4   2   4      474.85      422.62     12.87 o 
   5   2   4      301.85      333.23     11.34 o 
   6   2   4      395.59      370.92     13.86 o 
   7   2   4      433.38      426.71     12.20 o 
   8   2   4      127.05      142.08     10.34 o 
  -9   3   4        3.14        4.70      6.75 o 
  -8   3   4        0.30        0.00      5.52 o 
  -7   3   4       11.92       13.64      4.65 o 
  -6   3   4        1.79        3.52      3.60 o 
  -5   3   4      538.59      507.93     12.81 o 
  -4   3   4        4.15        7.60      2.33 o 
  -3   3   4       23.59       34.17      2.15 o 
  -2   3   4     2062.22     2139.18     35.56 o 
  -1   3   4      813.54     1000.30     15.48 o 
   0   3   4      466.66      640.66     11.10 o 
   1   3   4     1603.76     1591.75     33.54 o 
   2   3   4      397.02      350.75      7.14 o 
   3   3   4      161.21      168.46      4.74 o 
   5   3   4      141.91      157.14      6.92 o 
   6   3   4        0.12        0.28      4.07 o 
   7   3   4        0.01        4.36      4.47 o 
   8   3   4        0.05        0.46      4.93 o 
  -8   4   4      178.15      159.35     13.07 o 
  -7   4   4       64.70       76.09      6.93 o 
  -6   4   4     1023.80     1112.02     24.95 o 
  -5   4   4      739.51      752.62     14.74 o 
  -4   4   4      832.63      808.79     15.42 o 
  -3   4   4       41.57       52.89      3.94 o 
  -2   4   4        6.00       43.50      3.66 o 
  -1   4   4       36.21       41.56      2.80 o 
   0   4   4      359.80      568.44     11.00 o 
   1   4   4      874.41      988.40     18.90 o 
   2   4   4       93.34       33.76      3.06 o 
   3   4   4      956.26     1103.75     21.68 o 
   4   4   4      327.94      154.86      9.90 o 
   5   4   4       26.22       29.46      4.37 o 
   6   4   4      671.52      727.15     17.59 o 
   7   4   4       76.82       65.60      5.52 o 
   8   4   4       57.71       59.33      7.61 o 
  -8   5   4       25.92       20.84      6.82 o 
  -7   5   4       50.22       37.99      6.70 o 
  -6   5   4        6.05        9.19      5.52 o 
  -5   5   4       85.22       71.55      4.85 o 
  -4   5   4     1091.51     1030.62     24.00 o 
  -3   5   4       99.57      145.09      5.81 o 
  -2   5   4      224.52      246.11      9.70 o 
  -1   5   4      536.29      597.55     13.68 o 
   0   5   4      616.24      796.78     15.69 o 
   1   5   4      353.68      437.19      8.26 o 
   2   5   4       39.39       38.66      4.21 o 
   3   5   4       14.22       25.15      5.66 o 
   4   5   4        0.92       10.47      3.77 o 
   5   5   4       71.16       70.87      5.01 o 
   6   5   4       46.99       50.52      4.81 o 
   7   5   4        5.26       11.04     12.48 o 
  -8   6   4      174.13      177.95     10.94 o 
  -7   6   4      213.24      217.02     17.62 o 
  -6   6   4      297.23      295.11     12.17 o 
  -5   6   4      975.87      912.33     26.45 o 
  -4   6   4     2548.49     2459.91     46.03 o 
  -3   6   4     2404.25     2310.19     56.20 o 
  -2   6   4      524.18      455.09     14.65 o 
  -1   6   4     2758.94     2852.17     52.89 o 
   0   6   4     1530.19     1288.95     29.44 o 
   1   6   4      880.33      890.66     16.79 o 
   2   6   4      868.73      921.79     20.66 o 
   3   6   4     2421.59     2337.27     44.09 o 
   4   6   4     1376.15     1317.88     23.02 o 
   5   6   4      746.02      751.16     17.84 o 
   6   6   4      606.64      603.51     19.74 o 
   7   6   4      365.37      355.65     14.15 o 
  -7   7   4       17.05       16.72      6.47 o 
  -6   7   4       53.34       43.09      6.19 o 
  -5   7   4       37.50       39.32      7.31 o 
  -4   7   4      144.62      139.46      7.67 o 
  -3   7   4      163.10      187.61     15.25 o 
  -2   7   4       33.92       18.69     13.33 o 
  -1   7   4        0.86        0.00      5.48 o 
   0   7   4       62.16       43.74      8.12 o 
   1   7   4      344.74      334.56      9.37 o 
   2   7   4      246.17      254.31      8.24 o 
   3   7   4       77.50       76.48      4.62 o 
   4   7   4      205.62      198.03      7.07 o 
   5   7   4        1.13        1.41      8.45 o 
   6   7   4        0.59        0.00      6.02 o 
   7   7   4        0.77        0.00      6.42 o 
  -7   8   4      200.52      218.38     11.89 o 
  -6   8   4      242.15      225.82     15.84 o 
  -5   8   4      157.14      170.79      9.73 o 
  -4   8   4      637.65      590.92     27.82 o 
  -3   8   4     1566.57     1616.31     44.32 o 
  -2   8   4      277.82      247.08     22.32 o 
  -1   8   4      152.27      141.60      7.01 o 
   0   8   4     1024.20     1001.13     22.42 o 
   1   8   4      106.12      102.81      5.45 o 
   2   8   4       62.55       60.63      4.32 o 
   3   8   4      459.89      428.27     10.50 o 
   4   8   4      556.72      566.55     16.17 o 
   5   8   4       92.99       97.67      6.92 o 
   6   8   4      167.76      163.91     10.65 o 
  -6   9   4       56.28       38.62      6.74 o 
  -5   9   4       10.07       14.13      7.53 o 
  -4   9   4       77.30       57.94      5.91 o 
  -3   9   4       47.74       57.10      7.92 o 
  -2   9   4      535.16      570.05     41.14 o 
  -1   9   4       52.83       58.63      5.66 o 
   0   9   4       32.71       26.52      3.77 o 
   1   9   4       45.06       51.27      4.13 o 
   2   9   4      182.13      174.18      6.50 o 
   3   9   4        0.03        6.47      5.29 o 
   4   9   4        2.61        0.00      5.16 o 
   5   9   4       91.04       92.06      7.31 o 
   6   9   4       16.13       17.77      6.74 o 
  -6  10   4      125.62      129.86     15.64 o 
  -5  10   4      207.89      217.48     11.22 o 
  -4  10   4      231.46      247.97     11.42 o 
  -3  10   4      920.89      918.91     27.17 o 
  -2  10   4      614.24      617.84     40.89 o 
  -1  10   4      319.12      359.44     13.96 o 
   0  10   4      271.45      351.79     11.81 o 
   1  10   4      224.93      234.11     12.81 o 
   2  10   4      362.34      371.13     12.35 o 
   3  10   4      434.02      430.81     13.75 o 
   4  10   4      353.65      378.69     12.95 o 
   5  10   4      330.33      349.38     12.71 o 
  -5  11   4        0.76        1.98      6.59 o 
  -4  11   4       51.73       50.50      6.66 o 
  -3  11   4        0.41        0.00      5.28 o 
  -2  11   4        3.52        0.00      7.98 o 
  -1  11   4        1.07        0.00      4.76 o 
   0  11   4        0.05        0.00      4.93 o 
   1  11   4        4.61        6.23      8.54 o 
   2  11   4        6.27        7.58      6.52 o 
   3  11   4        0.38        0.00      6.47 o 
   4  11   4        1.52        4.04      6.52 o 
  -4  12   4      218.21      215.95     12.02 o 
  -3  12   4      438.99      445.98     16.53 o 
  -2  12   4      409.73      380.69     13.52 o 
  -1  12   4      196.54      208.90      9.96 o 
   0  12   4      211.39      226.44     15.82 o 
   1  12   4      244.48      246.82     22.77 o 
   2  12   4      276.22      261.68     15.85 o 
   3  12   4      170.01      170.23     13.23 o 
  -2  13   4       33.98       28.64      6.13 o 
  -1  13   4       14.26       15.60     10.43 o 
   0  13   4       15.63       24.56     10.04 o 
   1  13   4        4.57        5.33      9.87 o 
  -9   1   5      252.65      237.41     12.03 o 
  -8   1   5      210.61      194.79      7.45 o 
  -7   1   5      101.69      106.70      4.37 o 
  -6   1   5       34.14       44.48      3.54 o 
  -5   1   5     1184.55     1300.40     21.58 o 
  -4   1   5      258.18      291.14      6.92 o 
  -3   1   5      537.16      649.24     10.21 o 
  -2   1   5      425.63      362.77      7.60 o 
  -1   1   5     1987.88     1983.15     43.37 o 
   0   1   5       15.65       42.41      2.72 o 
   1   1   5      198.86      115.25     12.67 o 
   2   1   5     2591.32     1411.54     49.90 o 
   3   1   5     3697.09     3675.27     90.46 o 
   4   1   5     2307.34     2266.23     56.71 o 
   5   1   5      543.98      556.84     16.52 o 
   6   1   5      915.80      930.95     25.48 o 
   7   1   5      239.36      216.75     10.36 o 
   8   1   5       38.66       40.49      6.30 o 
  -9   2   5        1.60        0.00      6.37 o 
  -8   2   5        9.91        3.10      4.15 o 
  -7   2   5       47.72       42.46      4.42 o 
  -6   2   5       17.29       23.52      3.57 o 
  -5   2   5       15.01       14.64      3.10 o 
  -4   2   5        5.29        2.86      2.24 o 
  -3   2   5      103.83      197.82      4.55 o 
  -2   2   5     1620.54     1929.62     28.43 o 
  -1   2   5       40.19       28.53      2.30 o 
   0   2   5     4426.60     4604.74     74.19 o 
   1   2   5      727.91     1123.73     24.23 o 
   3   2   5       31.63       25.74      4.75 o 
   4   2   5        0.62        0.91      4.36 o 
   5   2   5       21.95        2.89      5.02 o 
   6   2   5       16.93       23.78      5.54 o 
   7   2   5        7.49       26.05      6.79 o 
   8   2   5       29.11       28.53      5.56 o 
  -9   3   5      159.82      152.08     10.50 o 
  -8   3   5       34.30       31.43      6.42 o 
  -7   3   5      221.69      242.60      8.90 o 
  -6   3   5      443.83      403.01     11.17 o 
  -5   3   5       50.12       61.67      4.56 o 
  -4   3   5      857.33      898.61     17.01 o 
  -3   3   5     2857.55     3213.38     57.20 o 
  -2   3   5      215.55      227.67      6.46 o 
  -1   3   5       17.41       18.84      1.96 o 
   0   3   5     1275.34      910.12     15.35 o 
   1   3   5      814.53     1089.91     23.54 o 
   2   3   5      306.87      460.42      9.93 o 
   3   3   5     1271.87     1389.55     29.95 o 
   4   3   5     1280.25     1236.74     61.98 o 
   5   3   5      538.03      500.35     13.10 o 
   6   3   5      377.81      427.24     11.87 o 
   7   3   5      180.41      167.07      8.05 o 
   8   3   5       44.59       42.08      5.60 o 
  -8   4   5        0.00        0.00      5.86 o 
  -7   4   5       48.87       63.57      6.82 o 
  -6   4   5      280.28      297.18      9.71 o 
  -5   4   5        0.58        5.46      3.93 o 
  -4   4   5        7.82       16.80      2.60 o 
  -3   4   5       39.76       38.39      3.70 o 
  -2   4   5      524.23      612.20     16.49 o 
  -1   4   5      501.84      401.60     11.49 o 
   0   4   5      673.83      609.76     11.93 o 
   1   4   5       77.66       70.79      2.77 o 
   2   4   5       28.73       31.73      3.04 o 
   3   4   5       95.26       82.01      4.58 o 
   4   4   5      112.39      101.28      6.00 o 
   5   4   5        0.22        3.25      4.04 o 
   6   4   5       33.27       21.82      4.39 o 
   7   4   5        7.75        9.87      4.77 o 
   8   4   5        1.33        2.01     10.89 o 
  -8   5   5       85.77       84.58      7.95 o 
  -7   5   5      474.81      456.27     16.24 o 
  -6   5   5     1843.59     1849.56     50.29 o 
  -5   5   5       59.70       39.46      4.55 o 
  -4   5   5      585.70      615.31     15.58 o 
  -3   5   5     3451.65     3740.48     77.80 o 
  -2   5   5     1453.80     1480.58     39.81 o 
  -1   5   5      270.50      242.08      6.96 o 
   0   5   5     2124.36     2372.27     89.00 o 
   1   5   5     2088.26     2217.95     36.41 o 
   2   5   5      634.67      674.04     15.66 o 
   3   5   5     1506.80     1625.06     35.09 o 
   4   5   5     1273.49     1408.48     27.54 o 
   5   5   5      520.24      513.64     13.99 o 
   6   5   5      701.99      685.03     16.83 o 
   7   5   5      390.09      391.18     18.22 o 
  -8   6   5        9.28       15.76      6.93 o 
  -7   6   5        7.59        9.29      6.09 o 
  -6   6   5       40.34       27.94      5.90 o 
  -5   6   5       61.51       69.47      5.11 o 
  -4   6   5       21.75       32.13      6.02 o 
  -3   6   5      285.03      317.38     10.34 o 
  -2   6   5       91.54       68.25     12.57 o 
  -1   6   5       69.59       69.95      3.94 o 
   0   6   5       10.65        2.76      2.30 o 
   1   6   5      241.67      247.95      6.04 o 
   2   6   5      108.65      152.64      6.73 o 
   3   6   5        0.02        1.27      4.29 o 
   4   6   5        5.33       16.59      4.16 o 
   5   6   5       13.07       16.03      4.35 o 
   6   6   5        0.66        0.00      5.86 o 
   7   6   5        0.62        2.95      6.19 o 
  -7   7   5      222.85      214.57     11.13 o 
  -6   7   5      878.67      791.36     24.08 o 
  -5   7   5      301.69      284.17     14.61 o 
  -4   7   5      137.83      114.49     17.84 o 
  -3   7   5      301.27      281.34     24.89 o 
  -2   7   5      476.69      398.02     14.17 o 
  -1   7   5      642.24      720.94     15.15 o 
   0   7   5     1514.04     1529.88     30.32 o 
   1   7   5     1454.94     1434.21     26.42 o 
   2   7   5     1120.89     1162.30     25.67 o 
   3   7   5      810.58      802.01     16.89 o 
   4   7   5      236.28      273.07      8.51 o 
   5   7   5      234.76      224.17     10.85 o 
   6   7   5      270.77      248.87     11.72 o 
   7   7   5      236.13      249.65     12.87 o 
  -7   8   5        3.17        2.57      6.57 o 
  -6   8   5       24.50       20.99      5.99 o 
  -5   8   5        5.15        0.00      5.49 o 
  -4   8   5      123.18      157.36      8.93 o 
  -3   8   5       67.41       42.25      5.36 o 
  -2   8   5       46.16       23.63      8.12 o 
  -1   8   5       82.42       82.75      6.12 o 
   0   8   5      779.86      815.29     16.95 o 
   1   8   5        7.66        8.35      3.44 o 
   2   8   5       81.09       68.31      4.43 o 
   3   8   5      118.73      158.52     13.06 o 
   4   8   5       35.85       29.68      6.35 o 
   5   8   5        1.32        1.44      5.62 o 
   6   8   5        9.34        2.69      6.47 o 
  -6   9   5      105.54      115.99      8.84 o 
  -5   9   5       71.77       59.19      9.70 o 
  -4   9   5        7.72       21.38      9.05 o 
  -3   9   5       40.04       51.16      6.29 o 
  -2   9   5      110.60       86.21     13.51 o 
  -1   9   5        4.49        3.73      4.92 o 
   0   9   5      601.02      689.38     18.23 o 
   1   9   5       67.64       56.09      4.18 o 
   2   9   5      274.99      321.24      8.82 o 
   3   9   5      240.21      211.60      9.22 o 
   4   9   5      106.15      100.10      6.86 o 
   5   9   5       80.06       87.38      7.34 o 
   6   9   5       80.70       75.16     10.89 o 
  -6  10   5        5.31       11.27      6.94 o 
  -5  10   5       10.67       13.20      6.53 o 
  -4  10   5       17.61       19.00     11.88 o 
  -3  10   5       12.48       16.85      5.81 o 
  -2  10   5      237.87      230.85      9.88 o 
  -1  10   5       72.54       33.05      5.29 o 
   0  10   5        5.95        3.03      4.85 o 
   1  10   5      175.98      151.89      7.64 o 
   2  10   5        0.79        0.00      7.29 o 
   3  10   5        4.46        3.03      5.66 o 
   4  10   5       20.55       23.82      5.93 o 
   5  10   5       31.21       21.95      6.38 o 
  -5  11   5      305.10      304.17     13.60 o 
  -4  11   5      484.79      444.06     16.27 o 
  -3  11   5      689.32      695.96     22.27 o 
  -2  11   5      210.04      209.97     17.54 o 
  -1  11   5      448.37      431.92     13.80 o 
   0  11   5     1326.29     1354.84     32.63 o 
   1  11   5      623.60      659.44     24.47 o 
   2  11   5      538.38      527.34     31.29 o 
   3  11   5      868.05      897.46     32.49 o 
   4  11   5      461.87      454.41     14.85 o 
  -4  12   5        8.54        5.38      6.47 o 
  -3  12   5        1.63        9.95      6.11 o 
  -2  12   5        1.39        1.16      7.18 o 
  -1  12   5        0.06        3.06      5.51 o 
   0  12   5        0.16        0.00      9.07 o 
   1  12   5       16.00        0.72      8.91 o 
   2  12   5       66.71       50.56      9.88 o 
   3  12   5        2.59        0.25     10.30 o 
  -1  13   5       92.04       95.41     12.52 o 
   0  13   5      165.74      155.72     13.43 o 
   1  13   5      126.34      126.53     12.16 o 
  -9   0   6      173.85      174.26     15.84 o 
  -8   0   6       31.18       39.76      6.37 o 
  -7   0   6     1340.78     1373.42     30.37 o 
  -6   0   6     2617.79     2644.44     55.87 o 
  -5   0   6      629.31      647.65     15.14 o 
  -4   0   6      619.73      580.32     13.46 o 
  -3   0   6      741.57      972.50     20.99 o 
  -2   0   6      617.03      665.36     14.92 o 
  -1   0   6      587.62      480.64     16.39 o 
   0   0   6     5351.89        0.00      1.19 o 
   1   0   6    10147.02    11272.94    388.13 o 
   2   0   6     2890.19     2711.40     94.66 o 
   3   0   6     5578.78     5467.55    189.71 o 
   4   0   6     2559.72     2827.05     99.81 o 
   5   0   6      655.00      636.86     25.74 o 
   6   0   6      545.87      454.67     20.99 o 
   7   0   6      321.01      402.79     19.80 o 
   8   0   6       98.88       96.24     11.49 o 
  -9   1   6        0.07        7.72      6.47 o 
  -8   1   6        1.59        9.76      4.83 o 
  -7   1   6        0.07        0.00      3.78 o 
  -6   1   6      154.15      150.35      4.79 o 
  -5   1   6        8.57        1.72      2.38 o 
  -4   1   6      332.38      248.24      5.08 o 
  -3   1   6      825.90      841.69     14.55 o 
  -2   1   6       31.12       29.48      1.83 o 
  -1   1   6       15.09       47.69      3.88 o 
   0   1   6     2081.30     1060.64     38.02 o 
   1   1   6      461.62      241.39     14.98 o 
   2   1   6      113.24      104.98      6.02 o 
   3   1   6       13.93       17.99      4.36 o 
   4   1   6       81.31      116.13      7.28 o 
   5   1   6        3.53        8.42      5.02 o 
   6   1   6       34.62       28.44      5.46 o 
   7   1   6       11.66       20.83      5.74 o 
   8   1   6        7.06        0.00      5.86 o 
  -9   2   6       91.00       84.64      7.95 o 
  -8   2   6       45.99       42.20      5.46 o 
  -7   2   6      340.71      340.22      9.10 o 
  -6   2   6      854.38      809.94     14.45 o 
  -5   2   6      113.99      106.41      4.46 o 
  -4   2   6      182.51      144.81      5.34 o 
  -3   2   6      370.78      348.71      6.77 o 
  -2   2   6       67.70       51.82      3.60 o 
  -1   2   6        5.23        4.64      2.17 o 
   0   2   6     5267.32     4554.47    196.78 o 
   1   2   6      804.10     1025.77     19.20 o 
   2   2   6     2827.90     2350.59     58.39 o 
   3   2   6     1494.83     1578.21     40.05 o 
   5   2   6      135.44      103.39      6.70 o 
   6   2   6      625.12      612.30     18.06 o 
   7   2   6      213.54      222.65     10.50 o 
   8   2   6       57.10       58.78      6.21 o 
  -8   3   6       11.51        3.87      4.81 o 
  -7   3   6        0.18        0.00      6.86 o 
  -6   3   6      111.31      100.72      5.43 o 
  -5   3   6        5.74       18.72      5.91 o 
  -4   3   6       64.50       68.45      3.56 o 
  -3   3   6      720.58      831.95     12.99 o 
  -2   3   6       28.65       25.14      1.92 o 
  -1   3   6      224.76      230.69      4.47 o 
   0   3   6       19.98       36.09      2.36 o 
   1   3   6      413.95      463.34      8.84 o 
   2   3   6      214.43      223.25      6.24 o 
   3   3   6      236.73      204.17      7.39 o 
   4   3   6      115.12      114.23     10.30 o 
   5   3   6       30.65       39.87      6.78 o 
   6   3   6       21.88       26.94      4.70 o 
   7   3   6        3.49        4.49      4.72 o 
  -8   4   6      118.29      129.63      7.47 o 
  -7   4   6       19.60       21.36      5.70 o 
  -6   4   6       19.44       40.18      4.79 o 
  -5   4   6      150.53      166.53      7.18 o 
  -4   4   6      142.27      154.46      5.05 o 
  -3   4   6       69.38       48.82      4.96 o 
  -2   4   6       20.51       11.13      2.52 o 
  -1   4   6     2166.10     2229.23     36.49 o 
   0   4   6      845.97      840.59     23.74 o 
   1   4   6     1307.79     1259.62     21.19 o 
   2   4   6      814.96      762.59     15.50 o 
   3   4   6     1319.24     1411.74     30.64 o 
   4   4   6      435.28      402.09     11.04 o 
   5   4   6      191.46      213.01      7.98 o 
   6   4   6      218.07      244.30      9.05 o 
   7   4   6      144.38      145.62      8.05 o 
  -8   5   6       27.72       22.00      6.47 o 
  -7   5   6       44.31       29.73      6.19 o 
  -6   5   6        1.91        3.17      4.48 o 
  -5   5   6       23.37       29.52      5.56 o 
  -4   5   6        0.58        6.61      3.58 o 
  -3   5   6       97.80      110.38      9.40 o 
  -2   5   6      491.44      476.71     11.69 o 
  -1   5   6       83.53       73.27      3.44 o 
   0   5   6       74.56       40.46      3.87 o 
   1   5   6       86.70      105.70      4.42 o 
   2   5   6       58.64       58.68      3.88 o 
   3   5   6        0.16        1.80      3.99 o 
   4   5   6       62.79       69.54      6.40 o 
   5   5   6       24.43       30.42      4.59 o 
   6   5   6        3.47       13.11      4.96 o 
   7   5   6        0.43        0.00      5.98 o 
  -8   6   6       98.91       84.95      8.23 o 
  -7   6   6      119.72      111.79      8.23 o 
  -6   6   6      350.48      390.18     14.04 o 
  -5   6   6      182.88      178.97      7.61 o 
  -4   6   6     1070.16     1061.52     21.15 o 
  -3   6   6     2212.58     2206.03     97.55 o 
  -2   6   6      894.71      874.99     25.19 o 
  -1   6   6     1321.58     1489.64     25.12 o 
   0   6   6     3926.27     3866.60     87.40 o 
   1   6   6     1540.02     1644.91     27.64 o 
   2   6   6      903.31      966.50     21.73 o 
   3   6   6     2526.45     2468.70     46.37 o 
   4   6   6     1689.06     1763.43     34.08 o 
   5   6   6      494.93      503.29     13.27 o 
   6   6   6      388.94      410.46     15.56 o 
   7   6   6      197.61      188.97     11.50 o 
  -7   7   6        8.16        8.90      8.71 o 
  -6   7   6       59.11       48.16      6.47 o 
  -5   7   6       74.08       70.32      6.75 o 
  -4   7   6      184.76      213.15     21.86 o 
  -3   7   6      527.21      579.95     18.54 o 
  -2   7   6       30.20       22.45      5.45 o 
  -1   7   6       31.06       28.94      3.45 o 
   0   7   6        0.30        0.00      2.84 o 
   1   7   6      184.52      207.83      5.81 o 
   2   7   6      157.29      151.09      6.26 o 
   3   7   6        2.62        0.59      3.67 o 
   4   7   6      134.56      151.42      6.59 o 
   5   7   6       23.27       27.53      7.14 o 
   6   7   6        8.39        9.39      6.30 o 
  -7   8   6      103.93      104.90      9.70 o 
  -6   8   6      146.17      143.24      9.80 o 
  -5   8   6       24.18       27.24      5.99 o 
  -4   8   6      132.74      151.17      9.08 o 
  -3   8   6     1314.73     1266.04     35.41 o 
  -2   8   6      166.20      198.30      9.95 o 
  -1   8   6        4.29        6.35      5.03 o 
   0   8   6      407.37      436.83      9.10 o 
   1   8   6      519.84      491.36     11.42 o 
   2   8   6      148.32      178.25      6.80 o 
   3   8   6      742.52      688.24     15.07 o 
   4   8   6      547.87      600.48     13.74 o 
   5   8   6      318.65      335.58     11.97 o 
   6   8   6       69.64       65.67      7.99 o 
  -6   9   6       10.63       12.35      6.28 o 
  -5   9   6       32.04       31.49      6.23 o 
  -4   9   6       18.24       13.70      5.93 o 
  -3   9   6       26.80       17.04      7.13 o 
  -2   9   6      168.03      184.37     10.25 o 
  -1   9   6       53.18       67.50      6.16 o 
   0   9   6       66.46       63.02      5.58 o 
   1   9   6       13.78       16.43      3.72 o 
   2   9   6        8.22        5.97      3.64 o 
   3   9   6       12.35       22.34      3.99 o 
   4   9   6        2.47        0.92      5.20 o 
   5   9   6       35.86       31.44      6.26 o 
  -6  10   6      136.53      129.45      9.61 o 
  -5  10   6      153.08      189.31     10.62 o 
  -4  10   6       49.26       36.93      6.45 o 
  -3  10   6      581.02      630.84     20.26 o 
  -2  10   6      698.06      674.60     46.18 o 
  -1  10   6      250.78      253.48     13.35 o 
   0  10   6      508.49      614.17     17.11 o 
   1  10   6      283.11      293.34     10.61 o 
   2  10   6      560.38      594.01     14.29 o 
   3  10   6      568.47      583.45     16.70 o 
   4  10   6      524.08      491.61     15.11 o 
   5  10   6      348.77      372.49     13.52 o 
  -5  11   6       12.19       24.51      6.95 o 
  -4  11   6        1.59        9.23      5.76 o 
  -3  11   6       23.33       15.03      7.53 o 
  -2  11   6        3.09        3.27      8.94 o 
  -1  11   6        2.88        0.00      4.95 o 
   0  11   6       75.53       73.72      6.42 o 
   1  11   6        9.64        9.81      8.56 o 
   2  11   6       31.17       34.61      8.74 o 
   3  11   6        0.13        0.32      9.63 o 
   4  11   6        3.62        0.84      8.76 o 
  -3  12   6      144.38       99.09      8.40 o 
  -2  12   6      423.71      406.05     17.03 o 
  -1  12   6      406.22      410.80     13.94 o 
   0  12   6      237.92      226.08     15.68 o 
   1  12   6      298.71      302.63     23.57 o 
   2  12   6      266.56      254.39     15.96 o 
  -9   1   7      132.03      126.23      7.56 o 
  -8   1   7       85.30       93.06      6.17 o 
  -7   1   7       54.30       55.17      4.20 o 
  -6   1   7       54.60       60.03      3.16 o 
  -5   1   7       81.33       98.60      4.11 o 
  -4   1   7     2109.28     2263.69     31.42 o 
  -3   1   7     4456.66     4531.43     80.25 o 
  -2   1   7     2364.10     2429.62     39.61 o 
  -1   1   7     2400.52     3074.82     56.17 o 
   0   1   7     5527.12     5092.34     80.32 o 
   2   1   7      440.83      542.47     15.40 o 
   4   1   7     1752.79     1602.13    212.09 o 
   5   1   7      559.59      591.69     17.50 o 
   6   1   7      398.39      393.27     13.16 o 
   7   1   7      177.05      163.23      9.35 o 
  -8   2   7        4.89        3.09      4.83 o 
  -7   2   7      136.72      158.46      7.83 o 
  -6   2   7      354.43      318.47      7.40 o 
  -5   2   7      295.88      256.00      5.64 o 
  -4   2   7      231.02      184.00      4.55 o 
  -3   2   7      839.08     1038.81     17.31 o 
  -2   2   7      429.53      377.64      7.49 o 
  -1   2   7     1524.94     1312.71     19.91 o 
   0   2   7        4.76        3.00      1.59 o 
   1   2   7     1147.04     1251.64     27.22 o 
   2   2   7      639.07      585.83     16.38 o 
   3   2   7        0.01        3.43      4.17 o 
   4   2   7       20.17       36.04      7.92 o 
   5   2   7       93.64       79.77      6.30 o 
   6   2   7        2.89        3.79      5.46 o 
   7   2   7       13.38       16.35      6.02 o 
  -8   3   7       22.04       24.59      6.37 o 
  -7   3   7      106.13      102.62      5.32 o 
  -6   3   7      548.42      601.95     13.04 o 
  -5   3   7      152.24      210.76      6.97 o 
  -4   3   7        3.55        5.37      2.57 o 
  -3   3   7     1723.50     1906.51     28.40 o 
  -2   3   7      285.15      409.98      9.62 o 
  -1   3   7      491.65      237.98      5.83 o 
   0   3   7     1546.70     1981.08     36.95 o 
   1   3   7     1578.69     1599.66     26.67 o 
   2   3   7      395.74      313.46      8.15 o 
   3   3   7     1023.13     1099.14     24.51 o 
   4   3   7      865.30      891.09     20.52 o 
   5   3   7       33.54       30.17      4.65 o 
   6   3   7      203.70      193.21      8.29 o 
   7   3   7       67.73       62.90      5.83 o 
  -8   4   7       13.92        9.49      8.32 o 
  -7   4   7        7.25        6.00      3.93 o 
  -6   4   7        1.95        2.00      4.52 o 
  -5   4   7        3.38        3.72      3.69 o 
  -4   4   7      262.18      252.03      8.67 o 
  -3   4   7      100.00      166.13      5.71 o 
  -2   4   7       45.53       34.45      2.85 o 
  -1   4   7      643.62      864.42     15.13 o 
   0   4   7       16.73       24.21      2.74 o 
   1   4   7       45.38       57.33      3.13 o 
   2   4   7       55.43       60.80      4.00 o 
   3   4   7        6.68        9.71      3.95 o 
   4   4   7        0.03        0.00      4.33 o 
   5   4   7        3.18        2.31      4.39 o 
   6   4   7        6.87        0.00      4.50 o 
   7   4   7        0.32        0.00      4.99 o 
  -8   5   7       74.59       61.20      7.55 o 
  -7   5   7      185.79      209.67      8.82 o 
  -6   5   7      896.12      844.50     19.74 o 
  -5   5   7      275.03      292.83      9.57 o 
  -4   5   7      119.04      125.15     16.06 o 
  -3   5   7     1400.33     1535.78     29.36 o 
  -2   5   7     1811.64     1765.62     37.91 o 
  -1   5   7     1977.04     2254.68     40.78 o 
   0   5   7     5119.96     5136.94     83.07 o 
   1   5   7     5485.96     6420.77    103.61 o 
   2   5   7     2624.75     2600.97     48.66 o 
   3   5   7     2328.15     2438.58     45.99 o 
   4   5   7      982.84     1026.91     23.34 o 
   5   5   7      459.77      457.93     12.64 o 
   6   5   7      295.59      307.34     10.36 o 
   7   5   7      158.07      167.00      8.75 o 
  -8   6   7       11.44        4.06      6.28 o 
  -7   6   7        0.01        3.96      6.09 o 
  -6   6   7       35.67       42.92      6.19 o 
  -5   6   7        0.17        3.09      4.47 o 
  -4   6   7        0.73        5.23      4.35 o 
  -3   6   7       71.90       52.61      4.62 o 
  -2   6   7        0.27        0.00      4.14 o 
  -1   6   7      300.16      335.10      7.70 o 
   0   6   7       13.96       10.98      3.02 o 
   1   6   7       34.47       32.41      3.24 o 
   2   6   7       25.56       22.50      3.89 o 
   3   6   7       47.09       46.96      4.43 o 
   4   6   7       90.87      101.32      5.66 o 
   5   6   7       40.56       42.40      5.12 o 
   6   6   7        1.03        5.89      4.99 o 
  -7   7   7       60.76       48.13      7.13 o 
  -6   7   7      212.07      186.35     10.08 o 
  -5   7   7      611.62      587.74     21.94 o 
  -4   7   7       42.17       41.45      5.86 o 
  -3   7   7       19.96       24.48     10.34 o 
  -2   7   7      533.79      572.50     14.67 o 
  -1   7   7      581.49      558.65     12.38 o 
   0   7   7     1089.40     1204.27     20.85 o 
   1   7   7      465.41      431.76     10.41 o 
   2   7   7     1365.89     1514.81     29.40 o 
   3   7   7      695.44      640.99     14.27 o 
   4   7   7      204.48      197.19      7.41 o 
   5   7   7      202.94      242.55      8.95 o 
   6   7   7      142.80      148.78     10.47 o 
  -7   8   7       20.98       18.89      6.75 o 
  -6   8   7        0.55        5.20      5.57 o 
  -5   8   7        2.23        0.00      5.79 o 
  -4   8   7       27.67       50.57      6.23 o 
  -3   8   7      215.16      210.93     10.62 o 
  -2   8   7        0.02        5.76      5.24 o 
  -1   8   7       54.47       47.68      5.99 o 
   0   8   7       61.75       45.07      3.48 o 
   1   8   7        1.97        0.00      3.51 o 
   2   8   7        6.37        3.13      3.68 o 
   3   8   7       35.86       26.16      4.15 o 
   4   8   7        6.90       11.13      4.46 o 
   5   8   7        8.24        2.49      5.35 o 
   6   8   7        4.10        6.64      6.82 o 
  -6   9   7       51.48       37.77      6.94 o 
  -5   9   7      212.78      262.50     12.27 o 
  -4   9   7       64.60       55.30      6.59 o 
  -3   9   7      116.61      122.26      8.71 o 
  -2   9   7      132.39      107.92     19.93 o 
  -1   9   7      375.57      376.81     10.28 o 
   0   9   7      803.66      809.24     20.63 o 
   1   9   7      451.34      437.24     10.78 o 
   2   9   7      604.94      628.66     14.10 o 
   3   9   7      456.09      472.77     17.57 o 
   4   9   7      152.14      136.54      8.25 o 
   5   9   7       78.82       79.49      7.63 o 
  -5  10   7        3.65        2.33      5.76 o 
  -4  10   7        2.25        1.45      5.76 o 
  -3  10   7        3.66        5.95      5.70 o 
  -2  10   7       39.57       12.75     17.34 o 
  -1  10   7       83.73      116.33      7.88 o 
   0  10   7        5.58        1.40      5.06 o 
   1  10   7       31.76       24.97      5.25 o 
   2  10   7        1.52        2.62      3.91 o 
   3  10   7        4.02        0.00      5.12 o 
   4  10   7       38.54       46.36      6.31 o 
  -4  11   7      349.82      360.57     14.83 o 
  -3  11   7      517.84      529.98     20.00 o 
  -2  11   7      100.99      114.08      8.40 o 
  -1  11   7      271.58      251.24     10.85 o 
   0  11   7     1052.64     1132.61     28.03 o 
   1  11   7      695.59      650.46     17.90 o 
   2  11   7      357.42      377.76     17.54 o 
   3  11   7      404.82      394.36     22.18 o 
  -3  12   7        0.01        4.54      6.26 o 
  -2  12   7        4.44        1.18      5.99 o 
  -1  12   7       22.14       30.76      6.66 o 
   0  12   7        0.03        0.00      5.44 o 
   1  12   7       23.61       21.46     11.29 o 
   2  12   7        7.84        4.53      8.79 o 
  -8   0   8       11.17        7.53      9.51 o 
  -7   0   8      240.18      265.18     10.60 o 
  -6   0   8     1580.94     1604.93     41.30 o 
  -5   0   8      990.28      865.58     19.56 o 
  -4   0   8      117.43      135.59      5.68 o 
  -3   0   8     6508.68     6707.02    138.06 o 
  -2   0   8     6275.01     5912.16    126.94 o 
  -1   0   8     4805.05     6263.35    156.64 o 
   0   0   8    10250.98    10658.38    258.76 o 
   1   0   8     8209.23     8643.92    298.63 o 
   3   0   8     1163.74      315.66     13.86 o 
   4   0   8      830.40      853.50     32.87 o 
   5   0   8       28.72       38.81      8.32 o 
   6   0   8      243.50      297.04     15.84 o 
   7   0   8      113.28      121.59     11.49 o 
  -8   1   8        1.92        9.03      4.94 o 
  -7   1   8        1.11        4.64      3.62 o 
  -6   1   8      131.51      129.52      5.59 o 
  -5   1   8       57.13       47.41      2.72 o 
  -4   1   8       79.86       62.75      3.12 o 
  -3   1   8       10.89       18.38      3.26 o 
  -2   1   8        5.91        6.50      2.39 o 
  -1   1   8       63.81       40.79      4.54 o 
   0   1   8      499.06      445.02      8.83 o 
   1   1   8      573.80      656.98     26.93 o 
   2   1   8      581.04      595.77     16.94 o 
   3   1   8        1.09        9.51      6.73 o 
   4   1   8       38.01       52.19      5.74 o 
   5   1   8       23.07       14.70      5.46 o 
   6   1   8        5.77       12.57      5.74 o 
   7   1   8        0.19        0.00      5.74 o 
  -8   2   8       18.40       13.62      4.95 o 
  -7   2   8       46.01       52.95      5.30 o 
  -6   2   8      553.11      603.31     13.15 o 
  -5   2   8      672.75      669.65     12.18 o 
  -4   2   8       72.88       82.50      4.33 o 
  -3   2   8      404.67      373.29      8.79 o 
  -2   2   8      522.88      523.28     11.12 o 
  -1   2   8     1819.02     1618.43     30.03 o 
   0   2   8     1204.72     1428.22     30.75 o 
   1   2   8     3421.50     3376.71     60.71 o 
   2   2   8      708.38      850.20     22.82 o 
   3   2   8      958.71      687.07    100.40 o 
   4   2   8      461.51      489.29     15.26 o 
   5   2   8       67.46       74.23      6.44 o 
   6   2   8      126.91      116.25      7.84 o 
   7   2   8      102.08      101.03      7.84 o 
  -8   3   8       14.48       17.18      5.18 o 
  -7   3   8        0.45        0.00      4.65 o 
  -6   3   8      408.91      367.94      9.29 o 
  -5   3   8       51.52       74.30      4.43 o 
  -4   3   8      527.41      307.34     12.67 o 
  -3   3   8      193.14      215.94      9.26 o 
  -2   3   8       54.86       71.72      3.43 o 
  -1   3   8      187.70      139.21      5.51 o 
   0   3   8       12.48        0.92      2.33 o 
   1   3   8     1425.31     1365.38     27.20 o 
   2   3   8        5.86        4.61      3.49 o 
   3   3   8        6.88        1.44      4.26 o 
   4   3   8        0.00        0.84      4.96 o 
   5   3   8        9.51        6.12      4.35 o 
   6   3   8        2.05        0.43      4.68 o 
   7   3   8        3.00        3.41      5.00 o 
  -8   4   8       58.50       41.15      6.93 o 
  -7   4   8       35.63       42.43      5.12 o 
  -6   4   8      264.81      297.00      8.41 o 
  -5   4   8      254.32      294.23      8.32 o 
  -4   4   8      892.79      915.53     18.12 o 
  -3   4   8      684.80      639.95     10.71 o 
  -2   4   8      361.18      402.80      9.30 o 
  -1   4   8      957.18      936.09     18.52 o 
   0   4   8     2612.43     2597.85     46.91 o 
   1   4   8     1134.35     1278.51     24.71 o 
   2   4   8      782.68      765.91     15.99 o 
   3   4   8     1373.34     1386.26     30.52 o 
   4   4   8      414.71      387.61     12.48 o 
   5   4   8       59.98       55.98      5.14 o 
   6   4   8       85.78       96.95      6.17 o 
   7   4   8       23.98       23.11      5.31 o 
  -8   5   8        1.70       14.82      7.92 o 
  -7   5   8       16.00       14.86      5.00 o 
  -6   5   8      106.08      130.23      6.11 o 
  -5   5   8       23.58       36.37      5.01 o 
  -4   5   8       56.39       48.43      4.42 o 
  -3   5   8       34.76       51.37      5.39 o 
  -2   5   8       90.54       88.09     20.00 o 
  -1   5   8        0.77        0.00      1.73 o 
   0   5   8       47.15       59.78      3.52 o 
   1   5   8        0.36        0.00      2.61 o 
   2   5   8       20.77       28.40      4.05 o 
   3   5   8       10.48        5.66      3.93 o 
   4   5   8        0.16        2.32      4.59 o 
   5   5   8       32.58       21.23      4.73 o 
   6   5   8        0.15        5.47      4.99 o 
   7   5   8        0.08        8.28      6.90 o 
  -7   6   8      273.64      268.02      9.93 o 
  -6   6   8      195.65      186.60      7.25 o 
  -5   6   8       77.80       73.52      4.84 o 
  -4   6   8     1230.35     1295.53     24.85 o 
  -3   6   8     2801.30     2742.34     58.09 o 
  -2   6   8     1292.96     1423.05     31.30 o 
  -1   6   8      775.14      745.95     15.87 o 
   0   6   8     2598.74     2697.13     44.39 o 
   1   6   8     1524.05     1465.04     28.34 o 
   2   6   8      892.86      900.21     18.53 o 
   3   6   8     1330.53     1434.71     28.18 o 
   4   6   8      773.07      774.11     16.67 o 
   5   6   8      465.81      452.53     12.67 o 
   6   6   8      170.82      159.26     10.84 o 
  -7   7   8       12.48       17.37      5.18 o 
  -6   7   8       83.51       68.74      7.14 o 
  -5   7   8        4.93        8.42      4.65 o 
  -4   7   8       12.67       14.19      5.15 o 
  -3   7   8      104.01      113.92      9.02 o 
  -2   7   8      162.80      150.07      7.32 o 
  -1   7   8       66.41       62.52      4.67 o 
   0   7   8        0.02        1.53      3.09 o 
   1   7   8      211.53      207.22      7.03 o 
   2   7   8      200.02      197.05      7.19 o 
   3   7   8       26.31       32.15      4.34 o 
   4   7   8      151.07      160.90      7.15 o 
   5   7   8        8.00       15.58      4.76 o 
   6   7   8        6.12        8.68      6.93 o 
  -7   8   8       41.56       57.35      7.61 o 
  -6   8   8       42.12       37.75     10.89 o 
  -5   8   8        3.09        5.38      9.31 o 
  -4   8   8      211.95      190.80     10.37 o 
  -3   8   8     1289.71     1308.43     29.43 o 
  -2   8   8      791.93      787.37     19.07 o 
  -1   8   8      319.43      303.10     11.43 o 
   0   8   8     1658.61     1733.20     39.65 o 
   1   8   8      177.61      143.78      6.28 o 
   2   8   8       86.90       81.32      4.76 o 
   3   8   8      236.77      259.45      8.25 o 
   4   8   8      169.01      166.30      6.99 o 
   5   8   8       52.15       63.59      7.32 o 
  -6   9   8        9.55        5.64      6.37 o 
  -5   9   8       46.81       51.60     10.69 o 
  -4   9   8        1.41        1.73      9.11 o 
  -3   9   8        4.23        9.91      4.68 o 
  -2   9   8      158.60      151.63      7.34 o 
  -1   9   8      102.54      118.23      6.01 o 
   0   9   8      261.10      220.71      9.22 o 
   1   9   8        1.23        0.00      4.64 o 
   2   9   8       25.04       21.32      4.19 o 
   3   9   8        1.46        6.41      3.99 o 
   4   9   8        2.05        4.80      5.30 o 
   5   9   8        0.94        3.57      6.14 o 
  -5  10   8      158.15      157.43     15.45 o 
  -4  10   8      160.94      194.19     13.66 o 
  -3  10   8      505.98      497.28     17.13 o 
  -2  10   8     1016.53     1083.15     25.15 o 
  -1  10   8      955.73      991.82     25.17 o 
   0  10   8      846.46      962.73     24.12 o 
   1  10   8      512.17      513.09     14.96 o 
   2  10   8      462.96      482.56     14.18 o 
   3  10   8      446.11      431.24     13.77 o 
   4  10   8      209.07      221.77     10.60 o 
  -4  11   8        0.63        0.00     10.50 o 
  -3  11   8       27.21       22.72      5.19 o 
  -2  11   8       10.81        8.85      6.00 o 
  -1  11   8       18.77       27.50     11.88 o 
   0  11   8       45.92       39.32      5.95 o 
   1  11   8       11.70       17.05      5.61 o 
   2  11   8        2.59        6.71      7.95 o 
   3  11   8        5.93        5.55      8.51 o 
  -2  12   8      372.45      305.18     15.84 o 
  -1  12   8      532.86      538.83     18.97 o 
   0  12   8      342.79      353.27     14.95 o 
   1  12   8      347.71      370.41     18.78 o 
  -8   1   9      141.92      149.37      7.73 o 
  -7   1   9      155.29      138.73      7.38 o 
  -6   1   9      135.52      165.58      7.03 o 
  -5   1   9      136.65      121.85      4.65 o 
  -4   1   9     1218.85     1325.00     24.80 o 
  -3   1   9     2408.49     2591.67     46.84 o 
  -2   1   9     2794.48     2740.07     63.05 o 
  -1   1   9     3867.25     4288.61     62.93 o 
   0   1   9     3606.25     4023.52     70.10 o 
   1   1   9     1546.71     1329.17     92.98 o 
   2   1   9      799.14      848.75     32.48 o 
   4   1   9      727.61      773.45     22.12 o 
   5   1   9       72.69       71.37      6.72 o 
   6   1   9      208.99      163.90      9.35 o 
   7   1   9       81.11       94.32      7.83 o 
  -8   2   9       26.25       23.63      5.36 o 
  -7   2   9        0.96        1.42      4.43 o 
  -6   2   9      208.21      193.24      7.75 o 
  -5   2   9       31.54       38.46      3.72 o 
  -4   2   9        0.11        7.17      3.37 o 
  -3   2   9       57.68       36.93      4.51 o 
  -2   2   9      998.94     1200.77     23.57 o 
  -1   2   9        1.57        1.44      1.02 o 
   0   2   9      323.95      261.65     13.48 o 
   1   2   9      398.05      413.13     11.23 o 
   2   2   9        4.73        5.15      5.04 o 
   3   2   9        9.46        5.13      5.30 o 
   4   2   9        2.93        0.00      5.18 o 
   5   2   9       27.14       30.91      5.60 o 
   6   2   9        0.81        4.76      5.74 o 
   7   2   9        0.81        5.54      6.44 o 
  -8   3   9       12.58        7.74      5.18 o 
  -7   3   9       79.48       98.24      6.21 o 
  -6   3   9      241.56      220.90      8.38 o 
  -5   3   9       73.69       72.26      4.56 o 
  -4   3   9      452.35      433.48     16.06 o 
  -3   3   9     2307.31     2368.72     43.12 o 
  -2   3   9     1096.05     1090.87     21.03 o 
  -1   3   9      261.62      296.66      7.52 o 
   0   3   9     1341.28     1110.48     21.19 o 
   1   3   9      574.16      610.22     11.75 o 
   2   3   9       63.39       35.55      4.31 o 
   3   3   9      166.18      222.59      8.14 o 
   4   3   9      136.37      151.69      7.62 o 
   5   3   9       71.46       60.63      5.24 o 
   6   3   9       51.30       60.26      5.71 o 
   7   3   9       49.17       50.79      6.12 o 
  -8   4   9       19.49       13.31      6.42 o 
  -7   4   9        9.72       24.18      5.12 o 
  -6   4   9        8.23        9.81      3.94 o 
  -5   4   9       17.69       34.31      4.09 o 
  -4   4   9       21.58       18.42      4.00 o 
  -3   4   9       13.73       15.36      3.99 o 
  -2   4   9        0.18        1.63      2.26 o 
  -1   4   9       49.19       37.06      4.53 o 
   0   4   9       29.13       24.30      3.13 o 
   1   4   9      163.33      215.91      6.63 o 
   2   4   9      182.36      108.63      5.30 o 
   3   4   9        3.06        8.95      4.19 o 
   4   4   9        8.79       13.61      4.56 o 
   5   4   9        1.58        4.45      4.36 o 
   6   4   9        2.91        1.72      4.79 o 
  -8   5   9       47.04       47.91      7.39 o 
  -7   5   9      143.26      141.25      9.38 o 
  -6   5   9      950.17      993.22     20.01 o 
  -5   5   9      991.73      882.85     17.92 o 
  -4   5   9      818.85      914.02     18.37 o 
  -3   5   9     2379.53     2381.15     50.53 o 
  -2   5   9     2917.30     3350.80     87.52 o 
  -1   5   9     2354.53     2364.58     43.08 o 
   0   5   9     2637.39     2966.31     48.73 o 
   1   5   9     1158.74     1269.45     22.01 o 
   2   5   9      719.31      793.19     16.70 o 
   3   5   9      676.82      688.69     15.07 o 
   4   5   9      282.66      292.15      9.34 o 
   5   5   9      110.19      133.70      7.56 o 
   6   5   9      106.49      117.92     11.64 o 
  -7   6   9        7.02        7.35      6.14 o 
  -6   6   9        7.84        7.95      4.03 o 
  -5   6   9       10.21       15.83      4.22 o 
  -4   6   9        8.32       10.74      4.30 o 
  -3   6   9      409.73      368.90     11.24 o 
  -2   6   9      717.45      697.10     17.30 o 
  -1   6   9       57.31       84.05      4.88 o 
   0   6   9       65.66       42.44      3.70 o 
   1   6   9       60.06       44.04      3.68 o 
   2   6   9        7.11       15.49      4.09 o 
   3   6   9       18.88       11.95      4.16 o 
   4   6   9       13.10       14.30      4.50 o 
   5   6   9       49.70       60.27      5.66 o 
   6   6   9        5.47        3.82      4.91 o 
  -7   7   9       63.34       81.06      8.06 o 
  -6   7   9      258.38      228.66      9.41 o 
  -5   7   9      536.49      579.98     13.11 o 
  -4   7   9      157.80      149.76      8.12 o 
  -3   7   9      304.49      285.58      9.64 o 
  -2   7   9      626.52      606.12     15.45 o 
  -1   7   9      981.40     1019.41     20.84 o 
   0   7   9     1341.95     1248.21     21.72 o 
   1   7   9      833.87      953.09     19.50 o 
   2   7   9      455.51      428.20     10.76 o 
   3   7   9      484.98      456.72     11.37 o 
   4   7   9       78.59       81.79      5.30 o 
   5   7   9       63.19       74.92      5.85 o 
  -6   8   9        0.11        0.40      4.98 o 
  -5   8   9        4.25        5.16      4.70 o 
  -4   8   9       10.14        9.11      4.71 o 
  -3   8   9       49.16       43.47      5.37 o 
  -2   8   9        0.63        8.22      4.66 o 
  -1   8   9      194.46      204.13      7.59 o 
   0   8   9        0.03        0.00      5.02 o 
   1   8   9       44.74       44.39      4.23 o 
   2   8   9        7.08       10.35      3.98 o 
   3   8   9        1.31        1.28      4.17 o 
   4   8   9        5.30        1.10      4.31 o 
   5   8   9        0.41        0.00      6.47 o 
  -6   9   9      143.97      159.45      8.54 o 
  -5   9   9      194.88      183.94      8.83 o 
  -4   9   9      228.91      227.16      9.03 o 
  -3   9   9      396.03      360.19     13.59 o 
  -2   9   9      223.16      272.96      9.78 o 
  -1   9   9      224.39      187.39     10.25 o 
   0   9   9      986.60     1158.74     31.99 o 
   1   9   9      575.74      535.83     15.12 o 
   2   9   9      281.78      330.36      9.36 o 
   3   9   9      176.95      168.71      7.05 o 
   4   9   9       52.32       45.50      6.45 o 
  -5  10   9        9.69       10.28      5.26 o 
  -4  10   9       25.30       34.80      8.48 o 
  -3  10   9        2.28        3.68      4.84 o 
  -2  10   9       14.21       23.72      4.98 o 
  -1  10   9        1.03        0.00      5.90 o 
   0  10   9        7.30        4.22      5.02 o 
   1  10   9        0.15        0.00      5.14 o 
   2  10   9        2.02        3.75      4.89 o 
   3  10   9       21.13       17.51      8.57 o 
  -4  11   9      320.64      270.73     10.51 o 
  -3  11   9      674.36      691.14     18.01 o 
  -2  11   9      257.66      264.68     12.68 o 
  -1  11   9      209.59      213.85     11.57 o 
   0  11   9      547.89      548.21     27.53 o 
   1  11   9      538.06      584.05     16.69 o 
   2  11   9      218.90      211.69     18.02 o 
  -1  12   9       21.22       26.11      9.70 o 
   0  12   9       46.77       47.12      7.32 o 
  -8   0  10       62.09       69.71     11.88 o 
  -7   0  10      289.33      245.09     10.54 o 
  -6   0  10     1669.70     1676.30     43.41 o 
  -5   0  10     1239.62     1117.37     40.99 o 
  -4   0  10     1591.04     1674.88     43.13 o 
  -2   0  10      481.47      425.86     14.27 o 
  -1   0  10      544.05      630.99     18.48 o 
   0   0  10     1205.00     1370.06     35.99 o 
   1   0  10     1429.86     1467.78     53.86 o 
   2   0  10      124.39        0.00      1.19 o 
   3   0  10      442.11      274.86     15.45 o 
   4   0  10      209.64      251.89     15.05 o 
   5   0  10       34.38       36.04      8.71 o 
   6   0  10       54.77       53.86      9.90 o 
   7   0  10       63.40       82.38     11.49 o 
  -8   1  10        5.35       11.17      5.24 o 
  -7   1  10       14.32       17.94      4.69 o 
  -6   1  10      237.95      245.26      7.21 o 
  -5   1  10      191.09      221.28      8.63 o 
  -4   1  10        0.63       10.51      4.02 o 
  -3   1  10      163.44      153.38      5.99 o 
  -2   1  10      321.51      382.21      9.30 o 
  -1   1  10      165.06      174.63      8.08 o 
   0   1  10       25.02        4.46      3.90 o 
   1   1  10      211.09      242.37     17.82 o 
   2   1  10        2.65        0.00      1.98 o 
   3   1  10       55.39       52.45      6.02 o 
   4   1  10       14.40       19.17      7.53 o 
   5   1  10        0.98        1.25      5.74 o 
   6   1  10        0.07        0.00      6.16 o 
   7   1  10        0.02       16.38      6.86 o 
  -8   2  10       73.82       86.49      6.47 o 
  -7   2  10      156.58      167.63      9.97 o 
  -6   2  10      931.93     1017.20     23.01 o 
  -5   2  10      637.17      649.84     13.30 o 
  -4   2  10      950.56     1069.86     20.60 o 
  -3   2  10     1782.89     1797.16     31.42 o 
  -2   2  10      698.72      633.22     13.45 o 
  -1   2  10      838.78      901.08     16.06 o 
   0   2  10     1734.33     1599.17     37.79 o 
   1   2  10      774.61      885.29     25.16 o 
   2   2  10      537.55      523.06     16.52 o 
   3   2  10      605.31      612.75     18.34 o 
   4   2  10      290.24      309.56     12.18 o 
   5   2  10       41.02       38.61      9.31 o 
   6   2  10      143.30      120.18     10.50 o 
  -8   3  10       15.66       11.49      5.42 o 
  -7   3  10        9.99       20.03      5.07 o 
  -6   3  10      223.49      194.57      8.42 o 
  -5   3  10       30.14       36.61      4.79 o 
  -4   3  10        2.59       11.39      3.11 o 
  -3   3  10        5.38       18.78      6.39 o 
  -2   3  10        0.01        0.00      3.84 o 
  -1   3  10       91.32      119.24      8.98 o 
   0   3  10       72.67       57.38      4.30 o 
   1   3  10       16.55       11.99      3.43 o 
   2   3  10       60.06       55.87      4.93 o 
   3   3  10        4.17        7.80      6.73 o 
   4   3  10        4.54        1.99      4.33 o 
   5   3  10        0.03        0.00      4.94 o 
   6   3  10       12.45        7.84      5.04 o 
  -8   4  10       28.66       26.66      7.14 o 
  -7   4  10       50.16       48.20      5.69 o 
  -6   4  10      128.66      145.64      8.61 o 
  -5   4  10      256.29      221.79      7.51 o 
  -4   4  10      646.94      689.32     14.75 o 
  -3   4  10     1326.51     1303.35     25.02 o 
  -2   4  10      909.85      972.49     22.58 o 
  -1   4  10      705.62      664.72     14.33 o 
   0   4  10      506.46      525.34     10.58 o 
   1   4  10      196.32      221.23      7.46 o 
   2   4  10       37.59       16.36      6.17 o 
   3   4  10       61.02       54.57      4.87 o 
   4   4  10       56.54       65.44      5.49 o 
   5   4  10       15.20       19.93      4.99 o 
   6   4  10       32.12       37.16      5.31 o 
  -7   5  10       41.09       42.20      5.65 o 
  -6   5  10        4.08        1.85      5.57 o 
  -5   5  10       23.09       28.77      4.27 o 
  -4   5  10       45.65       43.61      4.58 o 
  -3   5  10        0.06        6.38      4.23 o 
  -2   5  10        8.97        6.83      3.76 o 
  -1   5  10        2.55        0.00      2.59 o 
   0   5  10      257.28      289.33      7.44 o 
   1   5  10       55.08       42.73      3.81 o 
   2   5  10        4.99        4.36      4.06 o 
   3   5  10        8.07       13.84      4.47 o 
   4   5  10       53.61       72.43      6.24 o 
   5   5  10       11.91        8.56      5.00 o 
   6   5  10       19.32       22.96      5.69 o 
  -7   6  10      262.24      291.09     13.00 o 
  -6   6  10      432.79      440.76     27.99 o 
  -5   6  10      465.26      440.70     11.06 o 
  -4   6  10      948.14      998.52     20.07 o 
  -3   6  10     2745.13     2879.73     61.13 o 
  -2   6  10     2297.25     2427.52     51.85 o 
  -1   6  10     1071.63     1219.86     22.62 o 
   0   6  10     2673.93     2618.99     43.39 o 
   1   6  10     1199.60     1252.63     24.81 o 
   2   6  10      491.85      507.22     12.14 o 
   3   6  10      651.43      687.79     15.19 o 
   4   6  10      397.22      399.54     11.63 o 
   5   6  10      261.51      267.95      9.88 o 
  -7   7  10        1.23        0.00      5.90 o 
  -6   7  10       78.87       73.10      6.34 o 
  -5   7  10       53.37       54.91      6.52 o 
  -4   7  10       65.00       80.59      5.92 o 
  -3   7  10      362.44      387.81     11.70 o 
  -2   7  10      340.16      398.97     11.78 o 
  -1   7  10       72.15       54.10      5.46 o 
   0   7  10       11.28       12.45      4.06 o 
   1   7  10      161.37      173.52      8.00 o 
   2   7  10        2.61        0.00      3.81 o 
   3   7  10        0.27        1.71      4.22 o 
   4   7  10       19.70       24.37      6.21 o 
   5   7  10       12.40        4.00      4.96 o 
  -6   8  10       97.26       80.76      6.53 o 
  -5   8  10      100.43      106.61      6.92 o 
  -4   8  10       65.09       62.98      5.61 o 
  -3   8  10      568.69      514.31     14.15 o 
  -2   8  10      533.00      645.17     18.67 o 
  -1   8  10       45.70       37.00      6.95 o 
   0   8  10      160.00      203.80      9.20 o 
   1   8  10       49.96       42.17      4.45 o 
   2   8  10       18.26       29.00      4.35 o 
   3   8  10       48.38       64.00      8.53 o 
   4   8  10       22.21       31.82      4.66 o 
  -5   9  10       21.62       14.08      5.26 o 
  -4   9  10        1.74        0.00      4.80 o 
  -3   9  10       49.98       37.95      5.53 o 
  -2   9  10       15.98        8.29      5.00 o 
  -1   9  10        4.20        2.68      5.55 o 
   0   9  10       40.09       26.29      5.95 o 
   1   9  10       22.13       23.73      5.23 o 
   2   9  10        0.50        3.09      4.12 o 
   3   9  10        7.30        0.00      4.22 o 
   4   9  10        0.70        2.58      5.69 o 
  -4  10  10      301.46      311.59     11.21 o 
  -3  10  10      527.39      538.86     17.22 o 
  -2  10  10      669.46      662.73     21.60 o 
  -1  10  10      698.62      692.14     22.36 o 
   0  10  10      451.45      517.52     18.23 o 
   1  10  10      208.25      200.87      9.14 o 
   2  10  10      169.18      191.45      9.39 o 
   3  10  10      200.32      192.51      9.68 o 
  -3  11  10       81.85       95.54      8.40 o 
  -2  11  10       22.44       22.49     11.49 o 
  -1  11  10        8.45        9.44      6.29 o 
   0  11  10       11.61        0.00      6.21 o 
   1  11  10       12.49       15.09      6.57 o 
  -8   1  11      116.47      129.76     10.08 o 
  -7   1  11      213.94      239.09      9.23 o 
  -6   1  11      539.17      563.49     12.35 o 
  -5   1  11      546.68      507.36     11.38 o 
  -4   1  11      664.50      671.82     14.10 o 
  -3   1  11     3007.36     3290.50    189.77 o 
  -2   1  11     1616.71     1510.02     38.87 o 
  -1   1  11      619.13      878.31     17.66 o 
   0   1  11      531.11      542.38     12.46 o 
   1   1  11      395.28      435.27     20.20 o 
   2   1  11      103.39      178.62     13.07 o 
   3   1  11      202.93      189.07      9.92 o 
   4   1  11      357.07      404.97     13.72 o 
   5   1  11      178.17      180.34      9.92 o 
   6   1  11      193.80      186.04     13.86 o 
  -8   2  11        0.01        9.45      5.47 o 
  -7   2  11        6.43       11.21      5.07 o 
  -6   2  11      238.20      240.16      9.12 o 
  -5   2  11      418.82      422.63      9.97 o 
  -4   2  11       42.88       53.38      4.16 o 
  -3   2  11       28.41       23.09      3.39 o 
  -2   2  11      124.72       92.23      7.43 o 
  -1   2  11        9.11        0.00      2.44 o 
   0   2  11       44.71       56.57      6.18 o 
   1   2  11      107.15      140.29     11.49 o 
   2   2  11      369.71      355.50     12.74 o 
   3   2  11       30.00       27.35      5.74 o 
   4   2  11       18.25       21.96      5.74 o 
   5   2  11        1.63        1.26      5.58 o 
   6   2  11        1.02        0.00      6.30 o 
  -8   3  11       61.61       62.80      7.33 o 
  -7   3  11      104.13      113.57      7.09 o 
  -6   3  11      506.89      587.00     15.17 o 
  -5   3  11      142.13      135.08      7.07 o 
  -4   3  11      101.91      133.56      9.85 o 
  -3   3  11      795.53      738.25     15.52 o 
  -2   3  11      597.01      716.96     15.28 o 
  -1   3  11      494.93      452.68     10.85 o 
   0   3  11      426.62      475.06     11.33 o 
   1   3  11      216.52      188.18      6.69 o 
   2   3  11        6.53       16.82      5.56 o 
   3   3  11       93.04       67.40      5.18 o 
   4   3  11      131.77      140.39      7.76 o 
   5   3  11       20.88       30.03      5.49 o 
   6   3  11       68.90       63.02      6.25 o 
  -7   4  11        2.66        4.78      4.94 o 
  -6   4  11        1.81        0.00      5.64 o 
  -5   4  11       94.62       78.96      5.88 o 
  -4   4  11        0.47        2.35      4.15 o 
  -3   4  11      130.91      150.73      5.81 o 
  -2   4  11       17.99       21.01      4.36 o 
  -1   4  11       31.35       34.72      4.15 o 
   0   4  11       11.22        8.45      3.37 o 
   1   4  11        7.94        2.76      3.62 o 
   2   4  11       12.33       20.92      4.62 o 
   3   4  11        1.34        0.71      4.37 o 
   4   4  11        0.97        5.51      4.63 o 
   5   4  11        0.98        0.00      5.02 o 
   6   4  11        1.59        9.56      5.46 o 
  -7   5  11      217.86      231.94      9.51 o 
  -6   5  11      435.92      385.57     11.95 o 
  -5   5  11      477.71      480.33     13.26 o 
  -4   5  11      478.72      494.62     11.89 o 
  -3   5  11      540.21      512.93     12.39 o 
  -2   5  11      544.25      597.81     15.52 o 
  -1   5  11      390.99      461.33     11.12 o 
   0   5  11      967.61      895.90     16.42 o 
   1   5  11      482.16      622.07     12.53 o 
   2   5  11      183.67      181.31      7.19 o 
   3   5  11      304.68      352.78     10.80 o 
   4   5  11       89.13      101.16     10.96 o 
   5   5  11       96.97      106.01      7.34 o 
  -7   6  11        1.21       10.18      6.65 o 
  -6   6  11       54.71       49.81      7.63 o 
  -5   6  11       15.70       22.73      4.50 o 
  -4   6  11        0.01        2.58      5.83 o 
  -3   6  11      113.31      129.22      7.22 o 
  -2   6  11      131.93      139.22      7.75 o 
  -1   6  11        0.81        0.00      4.29 o 
   0   6  11       42.37       53.23      4.01 o 
   1   6  11        8.61       19.54      4.23 o 
   2   6  11        5.12        6.35      4.00 o 
   3   6  11       25.19       19.07      4.37 o 
   4   6  11       18.14       20.08      5.08 o 
   5   6  11       20.91       25.58      5.33 o 
  -6   7  11      234.23      214.48     10.92 o 
  -5   7  11      697.78      653.70     14.79 o 
  -4   7  11      783.09      892.18     21.55 o 
  -3   7  11      345.55      288.11     10.14 o 
  -2   7  11      432.43      428.04     14.02 o 
  -1   7  11      370.84      298.25      9.92 o 
   0   7  11      945.00     1026.05     23.79 o 
   1   7  11      285.47      270.44      8.35 o 
   2   7  11      372.17      383.55     10.13 o 
   3   7  11      383.56      385.48     10.69 o 
   4   7  11      151.39      138.59      7.42 o 
   5   7  11      109.48      107.35      8.12 o 
  -6   8  11        0.27        1.12      5.80 o 
  -5   8  11        0.01        4.75      4.93 o 
  -4   8  11       11.96        9.45      4.76 o 
  -3   8  11        2.33        1.14      6.27 o 
  -2   8  11        2.83       11.95      4.98 o 
  -1   8  11      111.43       98.97      7.29 o 
   0   8  11       13.82       19.95      6.06 o 
   1   8  11       27.94       31.02      4.53 o 
   2   8  11       10.45        9.61      4.29 o 
   3   8  11        7.94        6.64      4.47 o 
   4   8  11        4.19        6.68      4.65 o 
  -5   9  11      232.56      252.63     10.24 o 
  -4   9  11      249.73      228.57     11.40 o 
  -3   9  11      211.80      237.33      9.42 o 
  -2   9  11       68.38       65.63      6.41 o 
  -1   9  11       17.95       13.71      5.86 o 
   0   9  11       68.71       64.95      7.38 o 
   1   9  11       27.57       34.91      6.59 o 
   2   9  11        8.29        5.85      5.81 o 
   3   9  11       53.63       57.52      5.18 o 
  -4  10  11       19.22       12.71      5.45 o 
  -3  10  11        7.03       11.61      5.21 o 
  -2  10  11        0.90        0.00      6.06 o 
  -1  10  11        0.35        6.58      6.11 o 
   0  10  11        1.31        2.28      6.11 o 
   1  10  11       10.00        4.67      6.17 o 
   2  10  11        2.27        5.67      7.92 o 
  -2  11  11      368.89      426.78     16.82 o 
  -1  11  11      227.33      234.23     11.99 o 
   0  11  11      303.76      358.73     14.95 o 
  -8   0  12       52.73       44.36     12.28 o 
  -7   0  12       93.06       85.94     11.88 o 
  -6   0  12      437.87      462.00     20.40 o 
  -5   0  12      437.21      460.90     22.18 o 
  -4   0  12      302.60      299.57     12.44 o 
  -3   0  12      590.25      570.34     17.50 o 
  -2   0  12      171.17      115.96      8.26 o 
  -1   0  12      136.54      212.34     11.75 o 
   0   0  12      241.21      212.84     12.63 o 
   1   0  12       89.89      100.99     11.09 o 
   2   0  12      193.05      247.14     16.63 o 
   3   0  12      223.21      270.51     15.84 o 
   4   0  12      280.82      287.54     16.24 o 
   5   0  12       53.19       74.06      9.90 o 
   6   0  12      147.07      142.98     13.47 o 
  -8   1  12        0.84        3.92      7.55 o 
  -7   1  12       10.25       24.64      5.07 o 
  -6   1  12        6.31       13.03      4.72 o 
  -5   1  12        2.26       12.05      3.94 o 
  -4   1  12       77.54       96.43      6.80 o 
  -3   1  12       27.99       35.83      6.46 o 
  -2   1  12        4.86        0.00      7.60 o 
  -1   1  12       45.24       47.15      5.19 o 
   0   1  12       20.63       19.54      4.77 o 
   1   1  12       24.86       22.40      7.33 o 
   2   1  12       16.87       13.86      6.44 o 
   3   1  12       52.20       62.30      6.70 o 
   4   1  12       28.89       32.68      6.30 o 
   5   1  12       11.72       10.35      7.53 o 
   6   1  12        5.08       14.06      7.00 o 
  -8   2  12      139.78      162.19      8.53 o 
  -7   2  12      203.90      207.40      9.37 o 
  -6   2  12      473.27      509.46     13.92 o 
  -5   2  12      835.13      864.58     20.43 o 
  -4   2  12      954.72     1022.20     19.90 o 
  -3   2  12      683.86      754.28     18.06 o 
  -2   2  12      521.66      518.44     14.10 o 
  -1   2  12      491.08      511.47     10.90 o 
   0   2  12      707.18      843.48     19.96 o 
   1   2  12      650.28      578.48     15.06 o 
   2   2  12      312.36      413.85     14.40 o 
   3   2  12      324.70      288.35     11.88 o 
   4   2  12      308.62      291.93     11.88 o 
   5   2  12      122.20      112.95      8.71 o 
   6   2  12      110.54       96.82      8.26 o 
  -7   3  12        9.84        5.84      5.07 o 
  -6   3  12       91.38       86.64      6.44 o 
  -5   3  12      189.42      223.41      8.96 o 
  -4   3  12       57.96       60.38      5.68 o 
  -3   3  12        1.10        1.51      3.62 o 
  -2   3  12       33.62       37.78      4.68 o 
  -1   3  12       34.31       20.64      3.96 o 
   0   3  12       76.68       73.41      4.15 o 
   1   3  12      366.77      398.52     10.20 o 
   2   3  12      192.43      164.86      8.80 o 
   3   3  12      144.21      134.59      7.19 o 
   4   3  12       38.11       28.39      5.33 o 
   5   3  12       13.29        7.07      5.16 o 
  -7   4  12      114.93      121.59      7.36 o 
  -6   4  12      248.00      246.50      9.59 o 
  -5   4  12      201.64      176.80      7.98 o 
  -4   4  12      124.50      157.50      8.00 o 
  -3   4  12      154.15      157.01      7.31 o 
  -2   4  12       15.29        8.65      4.43 o 
  -1   4  12       26.01       18.26      4.25 o 
   0   4  12       90.85       89.42      4.58 o 
   1   4  12       55.84       60.39      4.39 o 
   2   4  12       49.82       56.27      5.42 o 
   3   4  12      260.36      274.99     11.14 o 
   4   4  12      149.89      132.29      7.18 o 
   5   4  12      134.90      145.80      7.84 o 
  -7   5  12        3.37       13.06      5.58 o 
  -6   5  12       14.15       11.51      5.35 o 
  -5   5  12       29.87       27.68      5.37 o 
  -4   5  12        3.91        5.65      4.81 o 
  -3   5  12       25.12       29.92      4.97 o 
  -2   5  12      158.51      141.12      8.02 o 
  -1   5  12      114.20      122.83      5.75 o 
   0   5  12       13.68        7.59      4.22 o 
   1   5  12       41.88       57.78      4.29 o 
   2   5  12       10.27        6.37      4.20 o 
   3   5  12        1.72        6.34      4.87 o 
   4   5  12       13.15       18.69      5.02 o 
   5   5  12       29.08       13.79      5.54 o 
  -6   6  12      617.14      644.12     16.76 o 
  -5   6  12      478.39      463.03     13.26 o 
  -4   6  12      478.76      512.27     12.41 o 
  -3   6  12     1498.39     1454.06     32.77 o 
  -2   6  12     1354.31     1465.92     32.74 o 
  -1   6  12      422.78      465.40     13.16 o 
   0   6  12      588.02      568.82     12.87 o 
   1   6  12      498.95      533.69     12.65 o 
   2   6  12      379.57      355.23      9.81 o 
   3   6  12      489.74      473.88     13.22 o 
   4   6  12      372.18      405.73     12.27 o 
   5   6  12      240.55      249.08     10.20 o 
  -6   7  12       11.62        7.30      5.35 o 
  -5   7  12        5.00        7.42      5.12 o 
  -4   7  12        0.88        0.00      5.17 o 
  -3   7  12        1.14        0.00      4.59 o 
  -2   7  12       53.58       48.30      5.38 o 
  -1   7  12       92.00      103.98      6.43 o 
   0   7  12        2.54        0.00      5.57 o 
   1   7  12        0.00        3.41      4.96 o 
   2   7  12        2.89        1.69      4.08 o 
   3   7  12       11.58        4.96      4.54 o 
   4   7  12        0.68        1.57      5.06 o 
  -5   8  12       16.63       14.14      6.14 o 
  -4   8  12       23.46       27.73      5.18 o 
  -3   8  12      232.20      247.66     11.73 o 
  -2   8  12       95.22      113.63      6.94 o 
  -1   8  12        5.45        9.94      5.81 o 
   0   8  12       38.46       37.08      6.89 o 
   1   8  12        3.40        5.38      9.51 o 
   2   8  12        9.42        8.80      4.43 o 
   3   8  12       19.90       17.20      4.72 o 
  -4   9  12        0.33        2.95      5.09 o 
  -3   9  12        2.50        0.00      4.97 o 
  -2   9  12        1.29        1.82      5.70 o 
  -1   9  12        0.60        3.09      5.93 o 
   0   9  12       17.01       19.67      6.36 o 
   1   9  12        0.00        0.00      7.53 o 
   2   9  12        7.31       13.07      9.70 o 
  -3  10  12      226.76      242.31     10.15 o 
  -2  10  12      268.84      295.85     13.60 o 
  -1  10  12      391.82      360.83     15.00 o 
   0  10  12      280.69      275.81     12.82 o 
   1  10  12      183.56      194.76     12.48 o 
  -7   1  13      130.96      146.96      9.06 o 
  -6   1  13      309.59      328.57     10.74 o 
  -5   1  13       87.70       87.30     11.15 o 
  -4   1  13      133.45      155.65      6.86 o 
  -3   1  13      402.37      400.17     22.59 o 
  -2   1  13      480.63      413.44     16.25 o 
  -1   1  13      587.52      649.30     14.55 o 
   0   1  13      670.40      825.73     17.46 o 
   1   1  13      632.33      662.81     20.44 o 
   2   1  13      337.82      406.84     14.84 o 
   3   1  13      493.84      461.83     15.54 o 
   4   1  13      461.50      447.33     26.14 o 
   5   1  13      219.77      247.63     11.90 o 
  -7   2  13       10.02       21.45      5.52 o 
  -6   2  13       30.05       38.48      5.71 o 
  -5   2  13      213.48      216.00     10.40 o 
  -4   2  13       75.18       74.60      4.99 o 
  -3   2  13       52.50       67.44      5.11 o 
  -2   2  13      189.93      154.25     13.67 o 
  -1   2  13       73.10       80.07      5.83 o 
   0   2  13       51.60       62.07      8.75 o 
   1   2  13      101.44       88.54      6.54 o 
   2   2  13       40.48       66.80      7.13 o 
   3   2  13       16.31        3.23      5.74 o 
   4   2  13        0.98        1.98      6.44 o 
   5   2  13        7.57        9.51      6.72 o 
  -7   3  13      127.36      143.00      8.86 o 
  -6   3  13      234.92      240.68     10.33 o 
  -5   3  13       93.06       91.86      6.62 o 
  -4   3  13       68.50       55.14      5.71 o 
  -3   3  13      287.99      260.56     17.68 o 
  -2   3  13      119.92      119.75      6.00 o 
  -1   3  13        6.37        7.67      4.60 o 
   0   3  13      119.50      110.83      5.97 o 
   1   3  13      119.53      153.71      6.96 o 
   2   3  13      104.99       99.03      6.17 o 
   3   3  13      158.67      172.80     12.07 o 
   4   3  13      125.68      139.74      8.15 o 
   5   3  13       89.18       93.35      6.66 o 
  -7   4  13       11.39       18.86      5.58 o 
  -6   4  13        1.31        9.92      5.12 o 
  -5   4  13       11.15        7.24      5.46 o 
  -4   4  13       14.72       16.17      5.90 o 
  -3   4  13       48.73       30.68      5.46 o 
  -2   4  13       75.79       94.10      5.51 o 
  -1   4  13       13.38        0.00      4.24 o 
   0   4  13       69.31       82.75      5.42 o 
   1   4  13        3.51        0.00      3.76 o 
   2   4  13        3.11        1.56      4.47 o 
   3   4  13        2.87        8.83      4.65 o 
   4   4  13        2.39        6.39      5.10 o 
   5   4  13       11.88       11.84      5.46 o 
  -6   5  13      230.83      252.77     11.13 o 
  -5   5  13      333.44      320.14     10.86 o 
  -4   5  13      275.63      317.17     10.66 o 
  -3   5  13      223.79      246.34      8.27 o 
  -2   5  13      146.29      150.64      8.02 o 
  -1   5  13      111.66      121.18      5.97 o 
   0   5  13      411.40      429.62     10.92 o 
   1   5  13      199.32      215.00      9.13 o 
   2   5  13      177.68      220.76      8.74 o 
   3   5  13      315.78      320.22     10.66 o 
   4   5  13      255.45      265.11     11.80 o 
  -6   6  13        0.79        3.64      5.23 o 
  -5   6  13        1.55        8.59      5.54 o 
  -4   6  13        6.44        8.09      5.01 o 
  -3   6  13       13.07        7.95      5.18 o 
  -2   6  13      147.98      159.84      8.02 o 
  -1   6  13        2.41        7.68      4.96 o 
   0   6  13        1.09        1.70      4.33 o 
   1   6  13       17.03       28.09      5.78 o 
   2   6  13       14.60       18.08      4.61 o 
   3   6  13        0.00        0.00      4.71 o 
   4   6  13        0.01        1.54      5.16 o 
  -5   7  13      323.49      308.76     13.28 o 
  -4   7  13      267.45      300.19     12.46 o 
  -3   7  13      237.52      239.39     14.62 o 
  -2   7  13      229.47      213.09     13.72 o 
  -1   7  13      232.16      267.68     10.19 o 
   0   7  13      471.50      397.47     35.25 o 
   1   7  13      338.36      376.12     11.75 o 
   2   7  13      197.29      194.80     15.76 o 
   3   7  13      283.33      265.45      9.97 o 
  -5   8  13        0.00        0.00      5.80 o 
  -4   8  13        2.30        3.32      5.90 o 
  -3   8  13        9.17       26.91      5.63 o 
  -2   8  13       27.48       24.46      5.57 o 
  -1   8  13       16.54       15.66      8.52 o 
   0   8  13       26.17       18.63      6.29 o 
   1   8  13        7.29        0.00      6.29 o 
   2   8  13        4.08        3.27      5.07 o 
   3   8  13       11.40       16.17      5.70 o 
  -4   9  13       26.68       29.59      6.93 o 
  -3   9  13       65.28       56.33      6.16 o 
  -2   9  13       27.01       27.36      6.95 o 
  -1   9  13       10.62        3.33      6.29 o 
   0   9  13       76.75       76.99      7.74 o 
   1   9  13      160.35      114.52      9.00 o 
   2   9  13      125.66      143.77     19.60 o 
  -2  10  13       69.24       78.21     11.68 o 
  -1  10  13       16.84        2.97     10.89 o 
   0  10  13       10.93       18.73      6.77 o 
  -7   0  14      145.82      161.99     15.45 o 
  -6   0  14      233.57      284.36     12.52 o 
  -5   0  14      182.11      208.77     11.32 o 
  -4   0  14      169.92      141.24     22.58 o 
  -3   0  14      266.53      204.36     16.24 o 
  -2   0  14       81.94       86.41     11.29 o 
  -1   0  14      127.01       85.98      9.90 o 
   0   0  14      654.22      791.61     24.29 o 
   1   0  14     1023.38      948.55     37.63 o 
   2   0  14      639.93      848.75     34.85 o 
   3   0  14      582.90      548.14     25.35 o 
   4   0  14      431.75      440.81     21.78 o 
   5   0  14      212.45      194.07     15.05 o 
  -7   1  14       49.28       52.83      8.62 o 
  -6   1  14        0.55        8.05      5.01 o 
  -5   1  14        4.43        8.05      5.60 o 
  -4   1  14       28.54       18.31      4.45 o 
  -3   1  14      129.05      114.91     10.80 o 
  -2   1  14      165.86      160.95      8.13 o 
  -1   1  14      167.83      172.55      8.06 o 
   0   1  14      178.69      191.13      9.47 o 
   1   1  14       51.65       47.00      7.28 o 
   2   1  14       96.20      110.37      8.11 o 
   3   1  14        7.18        4.87      6.02 o 
   4   1  14        7.55       11.83      6.42 o 
   5   1  14        6.50        4.36      6.70 o 
  -7   2  14       96.63      105.29      7.43 o 
  -6   2  14      241.01      229.64      9.73 o 
  -5   2  14      186.72      191.27      9.05 o 
  -4   2  14      120.28      121.21      6.23 o 
  -3   2  14      302.18      344.93     11.35 o 
  -2   2  14       65.99       48.03      6.09 o 
  -1   2  14       79.50       88.98      6.07 o 
   0   2  14      234.02      245.40     12.57 o 
   1   2  14      212.16      210.74     10.88 o 
   2   2  14      182.69      199.28     10.22 o 
   3   2  14      281.81      279.16     12.03 o 
   4   2  14      190.03      158.64      9.66 o 
   5   2  14       64.41       93.04     11.88 o 
  -7   3  14        1.54        5.43      7.72 o 
  -6   3  14      113.18       90.06      6.93 o 
  -5   3  14      253.36      248.36      9.90 o 
  -4   3  14      250.36      298.76     10.89 o 
  -3   3  14      110.41       88.71      8.12 o 
  -2   3  14       81.14      102.60     10.97 o 
  -1   3  14       74.87       54.95      5.10 o 
   0   3  14       82.33       79.15      6.49 o 
   1   3  14       89.76      100.76      6.99 o 
   2   3  14      123.12      103.31      6.70 o 
   3   3  14       83.78       92.39      6.47 o 
   4   3  14       23.09        8.88      9.02 o 
  -6   4  14       73.81       82.19      6.90 o 
  -5   4  14      111.11       98.92      7.07 o 
  -4   4  14      125.27      149.89      8.05 o 
  -3   4  14      294.99      286.64     10.63 o 
  -2   4  14      431.91      428.30     14.41 o 
  -1   4  14      301.61      303.78      9.50 o 
   0   4  14      390.73      369.51     10.43 o 
   1   4  14      445.14      410.07     12.67 o 
   2   4  14      371.76      368.53     11.27 o 
   3   4  14      418.17      369.07     11.41 o 
   4   4  14      357.24      346.09     11.57 o 
  -6   5  14        6.14        6.96      5.74 o 
  -5   5  14       12.18        6.64      5.37 o 
  -4   5  14       11.18       18.98      5.59 o 
  -3   5  14       28.09       23.04      5.68 o 
  -2   5  14      110.82       77.18      6.23 o 
  -1   5  14      159.47      171.29      7.45 o 
   0   5  14       15.17       11.74      4.60 o 
   1   5  14       15.75       15.24      6.12 o 
   2   5  14       19.95       34.42      6.30 o 
   3   5  14        2.09        4.33      5.02 o 
   4   5  14       22.29       24.22      6.33 o 
  -6   6  14      184.43      166.34      8.81 o 
  -5   6  14      158.09      144.43      8.65 o 
  -4   6  14      174.84      204.55      9.63 o 
  -3   6  14      398.48      394.84     14.42 o 
  -2   6  14      549.95      579.19     15.72 o 
  -1   6  14      260.38      335.06     11.46 o 
   0   6  14      531.10      532.24     14.80 o 
   1   6  14      417.21      448.29     13.32 o 
   2   6  14      256.76      249.43     11.19 o 
   3   6  14      317.26      310.86     13.71 o 
  -5   7  14        8.40        9.09      6.42 o 
  -4   7  14        0.05        0.00      5.90 o 
  -3   7  14        1.15        0.00      5.61 o 
  -2   7  14        8.92        4.79      5.61 o 
  -1   7  14        0.00        0.00      6.37 o 
   0   7  14       61.42       61.23      7.40 o 
   1   7  14       21.80       17.86      5.43 o 
   2   7  14        8.37       15.21      5.56 o 
   3   7  14        8.97        5.94      6.44 o 
  -4   8  14        3.46        0.00      6.54 o 
  -3   8  14       14.26        2.56      6.26 o 
  -2   8  14       57.86       57.21      6.27 o 
  -1   8  14       46.24       53.36     10.10 o 
   0   8  14      110.34      116.04      8.93 o 
   1   8  14      112.67      118.35     11.09 o 
   2   8  14       97.09       94.72     10.07 o 
  -3   9  14        1.09        0.00      5.27 o 
  -2   9  14        2.98        4.27      6.95 o 
  -1   9  14       11.39        3.56      6.06 o 
   0   9  14        3.60        4.82      6.42 o 
  -7   1  15       66.88       80.78      9.38 o 
  -6   1  15      178.45      182.68     12.44 o 
  -5   1  15      236.17      235.76      8.41 o 
  -4   1  15      166.71      149.14     14.12 o 
  -3   1  15      449.99      417.55     32.46 o 
  -2   1  15      667.18      654.41     14.99 o 
  -1   1  15      573.02      587.55     13.94 o 
   0   1  15      698.56      801.68     20.09 o 
   1   1  15      623.01      554.66     18.06 o 
   2   1  15      538.75      565.91     18.06 o 
   3   1  15      405.10      419.36     16.24 o 
   4   1  15      302.24      275.20     12.88 o 
  -6   2  15       52.73       45.12      6.34 o 
  -5   2  15      143.12      120.13      7.53 o 
  -4   2  15       44.32       44.32      4.92 o 
  -3   2  15        1.88        0.00      5.32 o 
  -2   2  15        0.97        0.00      4.88 o 
  -1   2  15       19.78       22.80      5.53 o 
   0   2  15        1.26        0.00      5.52 o 
   1   2  15       16.46       16.55      6.58 o 
   2   2  15       43.52       50.21      7.27 o 
   3   2  15       16.15       19.99     10.89 o 
   4   2  15        8.96       12.12      6.86 o 
  -6   3  15       38.64       49.72      6.46 o 
  -5   3  15       13.47        9.62      5.71 o 
  -4   3  15        8.97        3.94      5.70 o 
  -3   3  15       53.47       44.46      6.09 o 
  -2   3  15      105.61       89.78      5.97 o 
  -1   3  15      140.40      138.15     11.93 o 
   0   3  15      306.65      353.32     11.92 o 
   1   3  15      251.49      217.62     11.19 o 
   2   3  15       88.66      111.28      8.40 o 
   3   3  15      120.24      126.82      7.25 o 
   4   3  15       88.73       73.91      6.55 o 
  -6   4  15        2.76       11.26      5.76 o 
  -5   4  15        2.15        0.00      5.54 o 
  -4   4  15       11.60        9.97      5.54 o 
  -3   4  15       37.28       21.13      5.69 o 
  -2   4  15      103.09      123.33      8.54 o 
  -1   4  15       75.02       79.38      6.55 o 
   0   4  15       42.95       53.82      6.80 o 
   1   4  15        1.43        5.59      6.14 o 
   2   4  15        2.50        0.63      6.26 o 
   3   4  15        0.07        7.32      6.42 o 
   4   4  15        0.14        4.82      5.77 o 
  -5   5  15       51.60       53.03      6.52 o 
  -4   5  15       83.83       99.01      7.36 o 
  -3   5  15      224.88      231.17      9.67 o 
  -2   5  15      292.24      247.04     12.04 o 
  -1   5  15      335.28      363.09     12.61 o 
   0   5  15      700.49      652.19     14.79 o 
   1   5  15      630.37      667.91     20.44 o 
   2   5  15      377.02      360.32     13.71 o 
   3   5  15      342.11      363.10     14.42 o 
  -5   6  15        1.19        0.00      5.96 o 
  -4   6  15       26.58       29.92      7.39 o 
  -3   6  15        0.73        0.00      6.42 o 
  -2   6  15        7.66        7.59      6.42 o 
  -1   6  15        1.31        0.00      5.24 o 
   0   6  15        6.98        0.00      6.65 o 
   1   6  15        3.56        0.00      6.33 o 
   2   6  15        0.02        3.76      6.44 o 
   3   6  15        1.64        0.00      6.42 o 
  -4   7  15      121.07      129.32     11.68 o 
  -3   7  15      135.04      155.16     14.06 o 
  -2   7  15       86.22       60.56      9.11 o 
  -1   7  15      108.33      103.62      8.75 o 
   0   7  15      294.36      251.30     12.56 o 
   1   7  15      295.76      253.44     12.44 o 
   2   7  15      232.76      256.68     10.85 o 
  -3   8  15        4.97        0.38      6.65 o 
  -2   8  15        1.37        0.00      7.53 o 
  -1   8  15        0.10        0.00      6.52 o 
   0   8  15        0.86        0.00      7.53 o 
   1   8  15        0.19        0.00      6.81 o 
  -6   0  16      170.06      160.80     15.84 o 
  -5   0  16      187.70      176.28     25.35 o 
  -4   0  16      407.73      255.85     18.22 o 
  -3   0  16      833.78      703.99     87.53 o 
  -2   0  16      725.69      710.45     28.12 o 
  -1   0  16      845.01      870.84     26.60 o 
   0   0  16      901.75     1006.77     41.19 o 
   1   0  16      657.68      643.59     28.52 o 
   2   0  16      394.51      352.49     19.41 o 
   3   0  16      332.94      425.76     22.58 o 
  -6   1  16       19.72       45.82      8.00 o 
  -5   1  16       10.74       14.31      5.71 o 
  -4   1  16       21.21        8.96      4.70 o 
  -3   1  16       25.37       28.19     14.29 o 
  -2   1  16        6.93        0.00      6.00 o 
  -1   1  16        3.76        0.00      5.22 o 
   0   1  16        3.13        5.16      5.99 o 
   1   1  16        4.30       16.24      6.72 o 
   2   1  16        4.49        9.31      7.00 o 
   3   1  16        0.01        8.86      7.14 o 
  -6   2  16       34.45       31.41      6.27 o 
  -5   2  16       33.53       33.95      6.14 o 
  -4   2  16       77.15       88.74      7.01 o 
  -3   2  16      129.75      134.92      8.15 o 
  -2   2  16      136.43      144.60      7.32 o 
  -1   2  16       92.35       75.35      7.15 o 
   0   2  16      176.18      214.64      9.98 o 
   1   2  16      196.34      180.89     10.50 o 
   2   2  16       97.06      110.52      8.82 o 
   3   2  16       72.02       91.11      8.68 o 
  -6   3  16       11.10       11.49      5.75 o 
  -5   3  16       70.58       50.27      6.74 o 
  -4   3  16       41.66       58.07      6.92 o 
  -3   3  16       10.45        0.00      5.46 o 
  -2   3  16        8.82        8.50      5.49 o 
  -1   3  16        0.86        0.00      5.54 o 
   0   3  16       16.14        9.87      5.84 o 
   1   3  16       19.23       31.31     10.69 o 
   2   3  16        8.63       11.91      8.71 o 
   3   3  16       10.11       17.95      8.12 o 
  -5   4  16      197.73      178.35      9.49 o 
  -4   4  16      233.53      228.60     10.24 o 
  -3   4  16      422.68      414.46     12.94 o 
  -2   4  16      584.26      522.61     17.92 o 
  -1   4  16      530.65      526.81     14.78 o 
   0   4  16      775.23      738.75     18.65 o 
   1   4  16      619.99      562.71     18.34 o 
   2   4  16      420.92      440.28     15.82 o 
   3   4  16      355.10      331.40     23.57 o 
  -5   5  16        1.63        4.03      7.77 o 
  -4   5  16        8.32        6.58      5.77 o 
  -3   5  16        4.61        0.00      6.58 o 
  -2   5  16       32.72       17.49      8.32 o 
  -1   5  16       39.88       48.78      7.39 o 
   0   5  16        0.44        0.37      5.52 o 
   1   5  16        0.48       11.52      6.86 o 
   2   5  16        0.56        1.62      6.42 o 
  -4   6  16       89.93       86.12      8.54 o 
  -3   6  16      184.85      185.00     10.63 o 
  -2   6  16      309.86      289.01     13.15 o 
  -1   6  16      235.11      260.21     16.24 o 
   0   6  16      248.74      224.14     12.35 o 
   1   6  16      213.35      218.90     11.48 o 
   2   6  16      150.91      180.93     10.76 o 
  -3   7  16        3.27        6.02      7.33 o 
  -2   7  16        1.29        0.00      6.54 o 
  -1   7  16       22.43       26.93      9.51 o 
   0   7  16        5.75        5.09      6.65 o 
   1   7  16        1.19        4.03      7.14 o 
  -5   1  17      172.85      158.41     17.18 o 
  -4   1  17      223.85      163.55     26.04 o 
  -3   1  17      430.79      364.81     21.29 o 
  -2   1  17      555.86      554.94     16.41 o 
  -1   1  17      595.34      523.07     13.29 o 
   0   1  17      583.90      628.58     17.37 o 
   1   1  17      436.48      426.31     15.82 o 
   2   1  17      205.98      212.05     11.60 o 
   3   1  17      149.73      153.46     10.35 o 
  -5   2  17       40.01       38.77      8.39 o 
  -4   2  17       54.56       36.55     13.70 o 
  -3   2  17       24.03       32.84      6.31 o 
  -2   2  17        9.28        0.00      7.60 o 
  -1   2  17        0.14        0.00      5.71 o 
   0   2  17        0.02        0.00      5.93 o 
   1   2  17        0.86       17.03     10.30 o 
   2   2  17        5.95       19.60      7.27 o 
  -5   3  17       63.04       68.65      7.30 o 
  -4   3  17       48.77       55.87      7.01 o 
  -3   3  17      139.74      119.61      7.85 o 
  -2   3  17      155.92      138.93      7.06 o 
  -1   3  17      113.07      109.97      7.70 o 
   0   3  17      149.22      160.57      8.96 o 
   1   3  17      110.55      113.72     11.49 o 
   2   3  17       65.39       86.00      8.54 o 
  -4   4  17        2.27        1.13      5.94 o 
  -3   4  17        1.82        6.18      7.41 o 
  -2   4  17       11.34        9.63      6.82 o 
  -1   4  17        0.83        0.00      5.58 o 
   0   4  17        1.37        4.07      6.03 o 
   1   4  17        0.00        1.15      6.54 o 
   2   4  17        3.97        8.26      7.14 o 
  -4   5  17      241.19      274.48     15.97 o 
  -3   5  17      320.71      341.39     19.01 o 
  -2   5  17      280.90      256.52     12.68 o 
  -1   5  17      220.12      250.76     13.00 o 
   0   5  17      306.90      327.49     13.86 o 
   1   5  17      225.86      220.68     12.04 o 
  -3   6  17       12.95        3.54      7.39 o 
  -2   6  17       42.85       46.41      8.91 o 
  -1   6  17       27.16       22.97      9.90 o 
   0   6  17       17.60       26.93      9.11 o 
  -4   0  18      212.23      179.58     37.82 o 
  -3   0  18      335.11      231.98     29.51 o 
  -2   0  18      341.32      392.84     16.52 o 
  -1   0  18      185.44      186.73     12.28 o 
   0   0  18      214.19      278.82     19.80 o 
   1   0  18      180.77      180.60     16.63 o 
   2   0  18      101.72      122.78     13.07 o 
  -4   1  18        6.55        1.09     13.00 o 
  -3   1  18        1.25        3.23      5.27 o 
  -2   1  18        0.23        0.00      5.31 o 
  -1   1  18        2.31        8.44      5.60 o 
   0   1  18        0.07       11.36      7.27 o 
   1   1  18        2.67        8.91      7.33 o 
   2   1  18        0.00        8.32      7.00 o 
  -4   2  18      113.07      106.68     17.42 o 
  -3   2  18      186.09      177.59     14.41 o 
  -2   2  18      154.67      151.34      7.88 o 
  -1   2  18      112.87       88.77      7.58 o 
   0   2  18      121.46      137.22      8.53 o 
   1   2  18       68.46       74.52      8.82 o 
  -4   3  18       22.71       27.63      6.61 o 
  -3   3  18        1.96        0.21      6.15 o 
  -2   3  18        6.42        0.00      6.15 o 
  -1   3  18       19.34        0.35      6.20 o 
   0   3  18       11.21       16.63      6.58 o 
   1   3  18        3.77        3.76      7.00 o 
  -3   4  18      438.71      421.81     13.84 o 
  -2   4  18      463.58      460.18     17.50 o 
  -1   4  18      328.35      325.30     14.61 o 
   0   4  18      232.22      235.56     12.59 o 
  -2   5  18        7.59        6.57      9.90 o 
  -1   5  18        0.15        0.00      9.90 o 
  -3   1  19      246.50      188.06     10.16 o 
  -2   1  19      223.01      214.07      9.60 o 
  -1   1  19      164.44      158.77      9.31 o 
   0   1  19      134.25      139.83     10.22 o 
  -3   2  19        0.26        0.00      6.90 o 
  -2   2  19        1.21        0.00      5.75 o 
  -1   2  19        0.34        2.62      6.63 o 
   0   2  19        0.21        7.50      7.98 o 
  -2   3  19       94.15       87.02      9.92 o 
  -1   3  19       51.38       60.75      7.24 o 
                                                 
